# Supplementary material for: Detecting Brain Structure-Specific Methylation Signatures and Rules for Alzheimer’s Disease
Source: Front Neurosci. 2022 May 2;16:895181. doi: 10.3389/fnins.2022.895181 (PMC9108872; doi:10.3389/fnins.2022.895181)
Supplement: Supplementary Table 1 — Lists of genes ranked by mRMR for four brain structures. [file Table_1.XLSX]

## Sheet: CRB
Order	Methylation
1	cg07094785
2	cg08105590
3	cg24503407
4	cg21182694
5	cg22714290
6	cg15926585
7	cg13176012
8	cg03721454
9	cg11124350
10	cg14092571
11	cg02114954
12	cg06269919
13	cg22454769
14	cg24224884
15	cg23881697
16	cg12100751
17	cg09145139
18	cg06639320
19	cg18191209
20	cg00460983
21	cg02639095
22	cg06549874
23	cg18305818
24	cg03977237
25	cg00306426
26	cg04615850
27	cg19691659
28	cg04056669
29	cg04879645
30	cg12150406
31	cg14186336
32	cg14893161
33	cg07364240
34	cg07021696
35	cg23046231
36	cg01604043
37	cg10641721
38	cg20895669
39	cg15102224
40	cg27343208
41	cg24200426
42	cg27647370
43	cg23376861
44	cg17129809
45	cg26784011
46	cg13202816
47	cg03729566
48	cg13149736
49	cg25751482
50	cg16668397
51	cg10501210
52	cg03173528
53	cg17522727
54	cg18684905
55	cg24384816
56	cg01430344
57	cg20283221
58	cg17315703
59	cg27208169
60	cg16500874
61	cg20594316
62	cg07482202
63	cg02235659
64	cg21016855
65	cg00722320
66	cg09725874
67	cg24691042
68	cg01614101
69	cg06240854
70	cg01561092
71	cg25108022
72	cg10660666
73	cg08042322
74	cg27100471
75	cg00435616
76	cg10372920
77	cg16356224
78	cg05150697
79	cg12497224
80	cg08875273
81	cg22933847
82	cg12491643
83	cg15948795
84	cg03562911
85	cg16519433
86	cg13294849
87	cg23986590
88	cg14220146
89	cg05563558
90	cg25923609
91	cg06093355
92	cg09179248
93	cg07745915
94	cg21584430
95	cg17767427
96	cg20139800
97	cg10807105
98	cg09851343
99	cg17093855
100	cg02532672
101	cg21850518
102	cg02968914
103	cg24335895
104	cg08220753
105	cg19553402
106	cg06797734
107	cg26089877
108	cg05987787
109	cg23671279
110	cg14076977
111	cg12244325
112	cg02927682
113	cg10561067
114	cg16024836
115	cg14708990
116	cg22813430
117	cg05367028
118	cg26956009
119	cg25904659
120	cg12829325
121	cg15264162
122	cg00956759
123	cg27498545
124	cg17232217

## Sheet: ERC
Order	Methylation
1	cg05810363
2	cg08462501
3	cg12582317
4	cg16632159
5	cg11236550
6	cg11114313
7	cg01984854
8	cg05417607
9	cg23385395
10	cg20535966
11	cg17154092
12	cg22090150
13	cg00102726
14	cg13851211
15	cg16969871
16	cg25778892
17	cg03771844
18	cg08251036
19	cg03776506
20	cg25316339
21	cg11823178
22	cg17104258
23	cg07935902
24	cg22794990
25	cg14074878
26	cg23968456
27	cg23926148
28	cg07269557
29	cg04000940
30	cg04525464
31	cg07923390
32	cg05066959
33	cg20973476
34	cg20455854
35	cg07910065
36	cg04218745
37	cg24418393
38	cg19622662
39	cg06753513
40	cg10904070
41	cg12309456
42	cg16017800
43	cg26325791
44	cg06634596
45	cg12114584
46	cg09123026
47	cg13076843
48	cg25285237
49	cg17369032
50	cg17526936
51	cg17693222
52	cg06146665
53	cg17378342
54	cg11586591
55	cg03745114
56	cg22883290
57	cg08003321
58	cg25606066
59	cg23449541
60	cg02256631
61	cg18456331
62	cg02026306
63	cg23102483
64	cg25731943
65	cg14622549
66	cg09542997
67	cg06011323
68	cg02079421
69	cg10283036
70	cg26102082
71	cg07285641
72	cg00621289
73	cg08802652
74	cg24495298
75	cg22656126
76	cg08056778
77	cg17510957
78	cg11934832
79	cg21903221
80	cg22373622
81	cg02859421
82	cg16578883
83	cg27573549
84	cg13152501
85	cg20317116
86	cg20618448
87	cg02835964
88	cg06291428
89	cg14871225
90	cg03470671
91	cg08549241
92	cg04086928
93	cg22828383
94	cg25018458
95	cg20700740
96	cg01016592
97	cg14645841
98	cg14798745
99	cg25708790
100	cg17283039
101	cg03169557
102	cg07896667
103	cg07558472
104	cg17019969
105	cg17801546
106	cg05410624
107	cg08619669
108	cg23595055
109	cg06436667
110	cg05392293
111	cg18424208
112	cg07012687
113	cg01552711
114	cg10491122
115	cg07584855
116	cg18102633
117	cg12815916
118	cg13584784
119	cg24854010
120	cg04757806
121	cg18805734
122	cg00327577
123	cg02611507
124	cg17986992
125	cg06986584
126	cg12163800
127	cg06726804
128	cg01335597
129	cg26568226
130	cg16561392
131	cg17874109
132	cg21595233
133	cg18224729
134	cg18023065
135	cg19803550
136	cg00709979
137	cg08842584
138	cg22245494
139	cg02814054
140	cg16588649
141	cg14522304
142	cg26906251
143	cg03689181
144	cg07354506
145	cg22639325
146	cg04826413
147	cg21775279
148	cg09717923
149	cg23407809
150	cg17512474
151	cg22486630
152	cg08326019
153	cg21369801
154	cg03503871
155	cg08486065
156	cg01291010
157	cg04147621
158	cg01200965

## Sheet: DLPFC
Order	Methylation
1	cg14622549
2	cg21097354
3	cg22190721
4	cg15149655
5	cg03536885
6	cg25727093
7	cg03169557
8	cg14355619
9	cg24226219
10	cg01478234
11	cg06291428
12	cg08046044
13	cg01301319
14	cg07452625
15	cg25018458
16	cg17508941
17	cg05066959
18	cg05917988
19	cg19240213
20	cg13327545
21	cg20591728
22	cg03738025
23	cg09634202
24	cg01580888
25	cg09123026
26	cg06996273
27	cg12163800
28	cg07354506
29	cg27443779
30	cg22962123
31	cg07919840
32	cg11513884
33	cg20692569
34	cg22883290
35	cg06146665
36	cg23272978
37	cg03308399
38	cg12307200
39	cg07012687
40	cg05555455
41	cg25738176
42	cg27624319
43	cg23304605
44	cg18279094
45	cg17368760
46	cg11823178
47	cg27279876
48	cg08230957
49	cg05767720
50	cg14074878
51	cg05417607
52	cg20618448
53	cg12309456
54	cg26118408
55	cg04006327
56	cg03097134
57	cg19622662
58	cg18929335
59	cg18582342
60	cg22639325
61	cg17191109
62	cg01726792
63	cg07522913
64	cg07110356
65	cg09884635
66	cg23968456
67	cg13912311
68	cg11236550
69	cg17986992
70	cg14063191
71	cg17885226
72	cg27230882
73	cg15084803
74	cg01627823
75	cg05258935
76	cg13076843
77	cg17861230
78	cg22920873
79	cg04129132
80	cg24670552
81	cg21806242
82	cg19451698
83	cg26092675
84	cg17636309
85	cg06800235
86	cg18102633
87	cg16969368
88	cg25840926
89	cg15727188
90	cg05810363
91	cg22090150
92	cg10380221
93	cg24218925
94	cg00079598
95	cg19803550
96	cg11117637
97	cg07061298
98	cg14681115
99	cg09542997
100	cg02961798
101	cg18680977
102	cg14010720
103	cg01823541
104	cg19048532
105	cg22245494
106	cg04874795
107	cg08813888
108	cg04834794
109	cg09888026
110	cg19867991
111	cg02798280
112	cg05507697
113	cg17104258
114	cg25729257
115	cg08578641
116	cg06436667
117	cg00412842
118	cg10474881
119	cg16191087
120	cg16260421
121	cg04739647
122	cg15645660
123	cg13933080
124	cg16600991
125	cg20359994
126	cg20160197
127	cg23279355
128	cg23998749
129	cg06943627
130	cg26568226
131	cg19645616
132	cg15821544
133	cg05167251
134	cg06648759
135	cg26102082
136	cg16588649
137	cg19203457
138	cg08614301
139	cg16733298
140	cg08486065
141	cg23595055
142	cg02796545
143	cg16406967
144	cg07923390
145	cg03503871
146	cg03729251
147	cg08956010
148	cg17040471
149	cg17512474

## Sheet: HIPPO
Order	Methylation
1	cg08056778
2	cg04680535
3	cg08412913
4	cg17179314
5	cg05066959
6	cg14284211
7	cg00102726
8	cg13985132
9	cg06639320
10	cg02674804
11	cg09448088
12	cg06700606
13	cg03653801
14	cg03433048
15	cg20618448
16	cg09062198
17	cg00387217
18	cg22746789
19	cg21433558
20	cg19803550
21	cg20568219
22	cg16235582
23	cg07813031
24	cg04147621
25	cg11849692
26	cg16969368
27	cg14761246
28	cg18023065
29	cg05417607
30	cg04911280
31	cg19622662
32	cg09542997
33	cg24079702
34	cg13076843
35	cg06634596
36	cg22957360
37	cg17801546
38	cg00621289
39	cg23968456
40	cg25817430
41	cg03799530
42	cg05167251
43	cg11071401
44	cg14583999
45	cg12192749
46	cg18547371
47	cg09188978
48	cg05663031
49	cg01200965
50	cg16867657
51	cg12163800
52	cg04222409
53	cg00176863
54	cg19901956
55	cg01278041
56	cg12217625
57	cg22090150
58	cg01141438
59	cg09807856
60	cg11236550
61	cg22454769
62	cg09123026
63	cg11808677
64	cg24418393
65	cg14332367
66	cg20661138
67	cg07547765
68	cg09545443
69	cg10334247
70	cg17986992
71	cg15712777
72	cg15381304
73	cg12309456
74	cg03169557
75	cg01335597
76	cg11823178
77	cg07923390
78	cg23449541
79	cg23618477
80	cg04757806
81	cg08549241
82	cg26102082
83	cg15727188
84	cg24724428
85	cg02235261
86	cg05822633
87	cg27573549
88	cg11644049
89	cg27616541
90	cg13599649
91	cg09595163
92	cg14074878
93	cg21946667
94	cg14316944
95	cg03193328
96	cg06436667
97	cg07705866
98	cg12815916
99	cg16733298
100	cg00075967
101	cg14823389
102	cg21369801
103	cg02386420
104	cg11064521
105	cg17405812
106	cg05714396
107	cg09378339
108	cg05810363
109	cg01984854
110	cg04985611
111	cg22795463
112	cg21424782
113	cg25018458
114	cg11155784
115	cg13331354
116	cg24647108
117	cg24307225
118	cg08842584
119	cg05498726
120	cg15410236
121	cg05507697
122	cg13585029
123	cg17019969
124	cg08486065
125	cg11806672
126	cg10941835
127	cg26834846
128	cg05318142
129	cg13154057
130	cg25285237
131	cg00921574
132	cg07012687
