# Supplementary material for: Detecting Brain Structure-Specific Methylation Signatures and Rules for Alzheimer’s Disease
Source: Front Neurosci. 2022 May 2;16:895181. doi: 10.3389/fnins.2022.895181 (PMC9108872; doi:10.3389/fnins.2022.895181)
Supplement: Supplementary Table 2 — Performance of IFS for CRB brain structure. [file Table_2.XLSX]

## Sheet: PART
Number of features	SN	SP	ACC	MCC	Precision	F1-measure
1	0.625	0.906977	0.80597	0.565894	0.789474	0.697674
2	0.875	0.953488	0.925373	0.836635	0.913043	0.893617
3	0.833333	0.930233	0.895522	0.771074	0.869565	0.851064
4	0.833333	0.930233	0.895522	0.771074	0.869565	0.851064
5	0.958333	0.860465	0.895522	0.792366	0.793103	0.867925
6	0.958333	0.906977	0.925373	0.845862	0.851852	0.901961
7	0.958333	0.906977	0.925373	0.845862	0.851852	0.901961
8	0.958333	0.906977	0.925373	0.845862	0.851852	0.901961
9	0.875	0.883721	0.880597	0.746523	0.807692	0.84
10	0.875	0.883721	0.880597	0.746523	0.807692	0.84
11	0.875	0.883721	0.880597	0.746523	0.807692	0.84
12	0.791667	0.906977	0.865672	0.705513	0.826087	0.808511
13	0.833333	0.860465	0.850746	0.682644	0.769231	0.8
14	0.791667	0.930233	0.880597	0.737053	0.863636	0.826087
15	0.791667	0.930233	0.880597	0.737053	0.863636	0.826087
16	0.791667	0.930233	0.880597	0.737053	0.863636	0.826087
17	0.791667	0.906977	0.865672	0.705513	0.826087	0.808511
18	0.791667	0.906977	0.865672	0.705513	0.826087	0.808511
19	0.791667	0.906977	0.865672	0.705513	0.826087	0.808511
20	0.791667	0.906977	0.865672	0.705513	0.826087	0.808511
21	0.791667	0.906977	0.865672	0.705513	0.826087	0.808511
22	0.791667	0.906977	0.865672	0.705513	0.826087	0.808511
23	0.791667	0.906977	0.865672	0.705513	0.826087	0.808511
24	0.791667	0.906977	0.865672	0.705513	0.826087	0.808511
25	0.833333	0.930233	0.895522	0.771074	0.869565	0.851064
26	0.833333	0.930233	0.895522	0.771074	0.869565	0.851064
27	0.833333	0.930233	0.895522	0.771074	0.869565	0.851064
28	0.833333	0.930233	0.895522	0.771074	0.869565	0.851064
29	0.833333	0.930233	0.895522	0.771074	0.869565	0.851064
30	0.791667	0.976744	0.910448	0.805136	0.95	0.863636
31	0.791667	0.976744	0.910448	0.805136	0.95	0.863636
32	0.833333	0.976744	0.925373	0.837294	0.952381	0.888889
33	0.833333	0.976744	0.925373	0.837294	0.952381	0.888889
34	0.833333	0.976744	0.925373	0.837294	0.952381	0.888889
35	0.833333	0.976744	0.925373	0.837294	0.952381	0.888889
36	0.833333	0.976744	0.925373	0.837294	0.952381	0.888889
37	0.833333	0.976744	0.925373	0.837294	0.952381	0.888889
38	0.833333	0.976744	0.925373	0.837294	0.952381	0.888889
39	0.833333	0.976744	0.925373	0.837294	0.952381	0.888889
40	0.833333	0.976744	0.925373	0.837294	0.952381	0.888889
41	0.833333	0.976744	0.925373	0.837294	0.952381	0.888889
42	0.833333	0.976744	0.925373	0.837294	0.952381	0.888889
43	0.833333	0.976744	0.925373	0.837294	0.952381	0.888889
44	0.833333	0.976744	0.925373	0.837294	0.952381	0.888889
45	0.833333	0.976744	0.925373	0.837294	0.952381	0.888889
46	0.833333	0.976744	0.925373	0.837294	0.952381	0.888889
47	0.833333	0.976744	0.925373	0.837294	0.952381	0.888889
48	0.791667	0.953488	0.895522	0.77019	0.904762	0.844444
49	0.791667	0.953488	0.895522	0.77019	0.904762	0.844444
50	0.791667	0.953488	0.895522	0.77019	0.904762	0.844444
51	0.791667	0.953488	0.895522	0.77019	0.904762	0.844444
52	0.791667	0.953488	0.895522	0.77019	0.904762	0.844444
53	0.791667	0.953488	0.895522	0.77019	0.904762	0.844444
54	0.791667	0.953488	0.895522	0.77019	0.904762	0.844444
55	0.791667	0.953488	0.895522	0.77019	0.904762	0.844444
56	0.791667	0.953488	0.895522	0.77019	0.904762	0.844444
57	0.791667	0.953488	0.895522	0.77019	0.904762	0.844444
58	0.791667	0.953488	0.895522	0.77019	0.904762	0.844444
59	0.791667	0.953488	0.895522	0.77019	0.904762	0.844444
60	0.791667	0.953488	0.895522	0.77019	0.904762	0.844444
61	0.791667	0.953488	0.895522	0.77019	0.904762	0.844444
62	0.791667	0.953488	0.895522	0.77019	0.904762	0.844444
63	0.791667	0.953488	0.895522	0.77019	0.904762	0.844444
64	0.791667	0.953488	0.895522	0.77019	0.904762	0.844444
65	0.791667	0.953488	0.895522	0.77019	0.904762	0.844444
66	0.791667	0.953488	0.895522	0.77019	0.904762	0.844444
67	0.791667	0.953488	0.895522	0.77019	0.904762	0.844444
68	0.791667	0.953488	0.895522	0.77019	0.904762	0.844444
69	0.791667	0.953488	0.895522	0.77019	0.904762	0.844444
70	0.791667	0.953488	0.895522	0.77019	0.904762	0.844444
71	0.791667	0.953488	0.895522	0.77019	0.904762	0.844444
72	0.791667	0.953488	0.895522	0.77019	0.904762	0.844444
73	0.791667	0.953488	0.895522	0.77019	0.904762	0.844444
74	0.791667	0.953488	0.895522	0.77019	0.904762	0.844444
75	0.791667	0.953488	0.895522	0.77019	0.904762	0.844444
76	0.791667	0.953488	0.895522	0.77019	0.904762	0.844444
77	0.791667	0.953488	0.895522	0.77019	0.904762	0.844444
78	0.791667	0.953488	0.895522	0.77019	0.904762	0.844444
79	0.791667	0.953488	0.895522	0.77019	0.904762	0.844444
80	0.791667	0.953488	0.895522	0.77019	0.904762	0.844444
81	0.791667	0.953488	0.895522	0.77019	0.904762	0.844444
82	0.791667	0.953488	0.895522	0.77019	0.904762	0.844444
83	0.791667	0.953488	0.895522	0.77019	0.904762	0.844444
84	0.791667	0.953488	0.895522	0.77019	0.904762	0.844444
85	0.791667	0.953488	0.895522	0.77019	0.904762	0.844444
86	0.791667	0.953488	0.895522	0.77019	0.904762	0.844444
87	0.791667	0.953488	0.895522	0.77019	0.904762	0.844444
88	0.791667	0.953488	0.895522	0.77019	0.904762	0.844444
89	0.791667	0.953488	0.895522	0.77019	0.904762	0.844444
90	0.791667	0.953488	0.895522	0.77019	0.904762	0.844444
91	0.791667	0.953488	0.895522	0.77019	0.904762	0.844444
92	0.791667	0.953488	0.895522	0.77019	0.904762	0.844444
93	0.791667	0.953488	0.895522	0.77019	0.904762	0.844444
94	0.791667	0.953488	0.895522	0.77019	0.904762	0.844444
95	0.791667	0.953488	0.895522	0.77019	0.904762	0.844444
96	0.791667	0.953488	0.895522	0.77019	0.904762	0.844444
97	0.791667	0.953488	0.895522	0.77019	0.904762	0.844444
98	0.791667	0.953488	0.895522	0.77019	0.904762	0.844444
99	0.791667	0.953488	0.895522	0.77019	0.904762	0.844444
100	0.791667	0.953488	0.895522	0.77019	0.904762	0.844444
101	0.791667	0.953488	0.895522	0.77019	0.904762	0.844444
102	0.791667	0.953488	0.895522	0.77019	0.904762	0.844444
103	0.791667	0.953488	0.895522	0.77019	0.904762	0.844444
104	0.791667	0.953488	0.895522	0.77019	0.904762	0.844444
105	0.791667	0.953488	0.895522	0.77019	0.904762	0.844444
106	0.791667	0.953488	0.895522	0.77019	0.904762	0.844444
107	0.791667	0.953488	0.895522	0.77019	0.904762	0.844444
108	0.791667	0.953488	0.895522	0.77019	0.904762	0.844444
109	0.791667	0.953488	0.895522	0.77019	0.904762	0.844444
110	0.791667	0.953488	0.895522	0.77019	0.904762	0.844444
111	0.791667	0.953488	0.895522	0.77019	0.904762	0.844444
112	0.791667	0.953488	0.895522	0.77019	0.904762	0.844444
113	0.791667	0.953488	0.895522	0.77019	0.904762	0.844444
114	0.791667	0.953488	0.895522	0.77019	0.904762	0.844444
115	0.791667	0.953488	0.895522	0.77019	0.904762	0.844444
116	0.791667	0.953488	0.895522	0.77019	0.904762	0.844444
117	0.791667	0.953488	0.895522	0.77019	0.904762	0.844444
118	0.791667	0.953488	0.895522	0.77019	0.904762	0.844444
119	0.791667	0.953488	0.895522	0.77019	0.904762	0.844444
120	0.791667	0.953488	0.895522	0.77019	0.904762	0.844444
121	0.791667	0.953488	0.895522	0.77019	0.904762	0.844444
122	0.791667	0.953488	0.895522	0.77019	0.904762	0.844444
123	0.791667	0.953488	0.895522	0.77019	0.904762	0.844444
124	0.791667	0.953488	0.895522	0.77019	0.904762	0.844444

## Sheet: RF
Number of features	SN	SP	ACC	MCC	Precision	F1-measure
1	0.708333	0.744186	0.731343	0.439912	0.607143	0.653846
2	0.875	0.883721	0.880597	0.746523	0.807692	0.84
3	0.916667	0.906977	0.910448	0.810402	0.846154	0.88
4	0.916667	0.906977	0.910448	0.810402	0.846154	0.88
5	0.916667	0.883721	0.895522	0.782399	0.814815	0.862745
6	0.958333	0.906977	0.925373	0.845862	0.851852	0.901961
7	0.916667	0.953488	0.940299	0.870155	0.916667	0.916667
8	0.916667	0.953488	0.940299	0.870155	0.916667	0.916667
9	0.916667	0.976744	0.955224	0.902196	0.956522	0.93617
10	0.916667	1	0.970149	0.935909	1	0.956522
11	0.916667	0.976744	0.955224	0.902196	0.956522	0.93617
12	0.916667	1	0.970149	0.935909	1	0.956522
13	0.916667	1	0.970149	0.935909	1	0.956522
14	0.916667	0.976744	0.955224	0.902196	0.956522	0.93617
15	0.916667	0.976744	0.955224	0.902196	0.956522	0.93617
16	0.916667	0.976744	0.955224	0.902196	0.956522	0.93617
17	0.916667	1	0.970149	0.935909	1	0.956522
18	0.916667	0.976744	0.955224	0.902196	0.956522	0.93617
19	0.916667	0.976744	0.955224	0.902196	0.956522	0.93617
20	0.916667	0.953488	0.940299	0.870155	0.916667	0.916667
21	0.916667	0.953488	0.940299	0.870155	0.916667	0.916667
22	0.916667	0.953488	0.940299	0.870155	0.916667	0.916667
23	0.916667	0.953488	0.940299	0.870155	0.916667	0.916667
24	0.916667	0.953488	0.940299	0.870155	0.916667	0.916667
25	0.916667	1	0.970149	0.935909	1	0.956522
26	0.916667	0.953488	0.940299	0.870155	0.916667	0.916667
27	0.958333	0.953488	0.955224	0.903972	0.92	0.938776
28	0.958333	0.953488	0.955224	0.903972	0.92	0.938776
29	0.958333	0.976744	0.970149	0.935078	0.958333	0.958333
30	0.958333	0.976744	0.970149	0.935078	0.958333	0.958333
31	0.916667	0.953488	0.940299	0.870155	0.916667	0.916667
32	0.916667	0.976744	0.955224	0.902196	0.956522	0.93617
33	0.958333	0.953488	0.955224	0.903972	0.92	0.938776
34	0.958333	0.976744	0.970149	0.935078	0.958333	0.958333
35	0.958333	0.976744	0.970149	0.935078	0.958333	0.958333
36	0.958333	0.976744	0.970149	0.935078	0.958333	0.958333
37	0.958333	0.976744	0.970149	0.935078	0.958333	0.958333
38	0.958333	1	0.985075	0.967757	1	0.978723
39	0.958333	0.976744	0.970149	0.935078	0.958333	0.958333
40	0.958333	0.976744	0.970149	0.935078	0.958333	0.958333
41	0.958333	0.976744	0.970149	0.935078	0.958333	0.958333
42	0.958333	0.976744	0.970149	0.935078	0.958333	0.958333
43	0.958333	0.976744	0.970149	0.935078	0.958333	0.958333
44	0.958333	0.976744	0.970149	0.935078	0.958333	0.958333
45	0.958333	0.953488	0.955224	0.903972	0.92	0.938776
46	0.958333	0.976744	0.970149	0.935078	0.958333	0.958333
47	0.958333	0.953488	0.955224	0.903972	0.92	0.938776
48	0.958333	0.976744	0.970149	0.935078	0.958333	0.958333
49	0.958333	0.976744	0.970149	0.935078	0.958333	0.958333
50	0.958333	0.953488	0.955224	0.903972	0.92	0.938776
51	0.958333	0.976744	0.970149	0.935078	0.958333	0.958333
52	0.958333	0.976744	0.970149	0.935078	0.958333	0.958333
53	0.958333	0.976744	0.970149	0.935078	0.958333	0.958333
54	0.958333	0.976744	0.970149	0.935078	0.958333	0.958333
55	0.958333	0.976744	0.970149	0.935078	0.958333	0.958333
56	0.958333	0.953488	0.955224	0.903972	0.92	0.938776
57	0.958333	0.953488	0.955224	0.903972	0.92	0.938776
58	0.958333	0.976744	0.970149	0.935078	0.958333	0.958333
59	0.958333	0.976744	0.970149	0.935078	0.958333	0.958333
60	0.958333	0.976744	0.970149	0.935078	0.958333	0.958333
61	0.958333	0.976744	0.970149	0.935078	0.958333	0.958333
62	0.958333	0.976744	0.970149	0.935078	0.958333	0.958333
63	0.958333	0.953488	0.955224	0.903972	0.92	0.938776
64	0.958333	0.976744	0.970149	0.935078	0.958333	0.958333
65	0.958333	0.976744	0.970149	0.935078	0.958333	0.958333
66	0.958333	0.953488	0.955224	0.903972	0.92	0.938776
67	0.958333	0.953488	0.955224	0.903972	0.92	0.938776
68	0.958333	0.976744	0.970149	0.935078	0.958333	0.958333
69	0.958333	0.976744	0.970149	0.935078	0.958333	0.958333
70	0.958333	0.976744	0.970149	0.935078	0.958333	0.958333
71	0.958333	0.976744	0.970149	0.935078	0.958333	0.958333
72	0.958333	0.976744	0.970149	0.935078	0.958333	0.958333
73	0.958333	0.953488	0.955224	0.903972	0.92	0.938776
74	0.958333	0.976744	0.970149	0.935078	0.958333	0.958333
75	0.958333	0.953488	0.955224	0.903972	0.92	0.938776
76	0.958333	0.976744	0.970149	0.935078	0.958333	0.958333
77	0.958333	0.976744	0.970149	0.935078	0.958333	0.958333
78	0.958333	0.976744	0.970149	0.935078	0.958333	0.958333
79	0.958333	0.976744	0.970149	0.935078	0.958333	0.958333
80	0.958333	0.976744	0.970149	0.935078	0.958333	0.958333
81	0.958333	0.976744	0.970149	0.935078	0.958333	0.958333
82	0.958333	0.953488	0.955224	0.903972	0.92	0.938776
83	0.958333	0.976744	0.970149	0.935078	0.958333	0.958333
84	0.958333	0.976744	0.970149	0.935078	0.958333	0.958333
85	0.958333	0.976744	0.970149	0.935078	0.958333	0.958333
86	0.958333	0.976744	0.970149	0.935078	0.958333	0.958333
87	0.958333	0.976744	0.970149	0.935078	0.958333	0.958333
88	0.958333	0.953488	0.955224	0.903972	0.92	0.938776
89	0.958333	0.976744	0.970149	0.935078	0.958333	0.958333
90	0.958333	0.976744	0.970149	0.935078	0.958333	0.958333
91	0.958333	0.976744	0.970149	0.935078	0.958333	0.958333
92	0.958333	0.906977	0.925373	0.845862	0.851852	0.901961
93	0.958333	0.953488	0.955224	0.903972	0.92	0.938776
94	0.958333	0.976744	0.970149	0.935078	0.958333	0.958333
95	0.958333	0.953488	0.955224	0.903972	0.92	0.938776
96	0.958333	0.976744	0.970149	0.935078	0.958333	0.958333
97	0.958333	0.953488	0.955224	0.903972	0.92	0.938776
98	0.958333	0.953488	0.955224	0.903972	0.92	0.938776
99	0.958333	0.976744	0.970149	0.935078	0.958333	0.958333
100	0.958333	0.953488	0.955224	0.903972	0.92	0.938776
101	0.958333	0.953488	0.955224	0.903972	0.92	0.938776
102	0.958333	0.976744	0.970149	0.935078	0.958333	0.958333
103	0.958333	0.953488	0.955224	0.903972	0.92	0.938776
104	0.958333	0.953488	0.955224	0.903972	0.92	0.938776
105	0.958333	0.953488	0.955224	0.903972	0.92	0.938776
106	0.958333	0.930233	0.940299	0.874281	0.884615	0.92
107	0.958333	0.953488	0.955224	0.903972	0.92	0.938776
108	0.958333	0.976744	0.970149	0.935078	0.958333	0.958333
109	0.958333	0.953488	0.955224	0.903972	0.92	0.938776
110	0.958333	0.953488	0.955224	0.903972	0.92	0.938776
111	0.958333	0.976744	0.970149	0.935078	0.958333	0.958333
112	0.958333	0.953488	0.955224	0.903972	0.92	0.938776
113	0.958333	0.976744	0.970149	0.935078	0.958333	0.958333
114	0.958333	0.953488	0.955224	0.903972	0.92	0.938776
115	0.958333	0.930233	0.940299	0.874281	0.884615	0.92
116	0.958333	0.953488	0.955224	0.903972	0.92	0.938776
117	0.958333	0.953488	0.955224	0.903972	0.92	0.938776
118	0.958333	0.953488	0.955224	0.903972	0.92	0.938776
119	0.958333	0.953488	0.955224	0.903972	0.92	0.938776
120	0.958333	0.930233	0.940299	0.874281	0.884615	0.92
121	0.958333	0.930233	0.940299	0.874281	0.884615	0.92
122	0.958333	0.930233	0.940299	0.874281	0.884615	0.92
123	0.958333	0.953488	0.955224	0.903972	0.92	0.938776
124	0.958333	0.953488	0.955224	0.903972	0.92	0.938776

## Sheet: SMO
Number of features	SN	SP	ACC	MCC	Precision	F1-measure
1	0.75	0.744186	0.746269	0.478233	0.62069	0.679245
2	0.875	0.930233	0.910448	0.805233	0.875	0.875
3	0.875	0.953488	0.925373	0.836635	0.913043	0.893617
4	0.875	0.930233	0.910448	0.805233	0.875	0.875
5	0.916667	0.976744	0.955224	0.902196	0.956522	0.93617
6	0.916667	0.976744	0.955224	0.902196	0.956522	0.93617
7	0.875	0.976744	0.940299	0.869624	0.954545	0.913043
8	0.875	0.976744	0.940299	0.869624	0.954545	0.913043
9	0.875	0.976744	0.940299	0.869624	0.954545	0.913043
10	0.875	0.976744	0.940299	0.869624	0.954545	0.913043
11	0.875	0.976744	0.940299	0.869624	0.954545	0.913043
12	0.875	0.976744	0.940299	0.869624	0.954545	0.913043
13	0.875	0.976744	0.940299	0.869624	0.954545	0.913043
14	0.875	1	0.955224	0.904397	1	0.933333
15	0.875	1	0.955224	0.904397	1	0.933333
16	0.916667	1	0.970149	0.935909	1	0.956522
17	0.916667	0.976744	0.955224	0.902196	0.956522	0.93617
18	0.916667	1	0.970149	0.935909	1	0.956522
19	0.916667	1	0.970149	0.935909	1	0.956522
20	0.875	1	0.955224	0.904397	1	0.933333
21	0.875	0.976744	0.940299	0.869624	0.954545	0.913043
22	0.875	0.976744	0.940299	0.869624	0.954545	0.913043
23	0.875	0.976744	0.940299	0.869624	0.954545	0.913043
24	0.875	0.953488	0.925373	0.836635	0.913043	0.893617
25	0.875	0.953488	0.925373	0.836635	0.913043	0.893617
26	0.916667	0.953488	0.940299	0.870155	0.916667	0.916667
27	0.916667	0.953488	0.940299	0.870155	0.916667	0.916667
28	0.916667	0.976744	0.955224	0.902196	0.956522	0.93617
29	0.916667	0.976744	0.955224	0.902196	0.956522	0.93617
30	0.916667	0.976744	0.955224	0.902196	0.956522	0.93617
31	0.916667	0.976744	0.955224	0.902196	0.956522	0.93617
32	0.916667	0.976744	0.955224	0.902196	0.956522	0.93617
33	0.916667	0.976744	0.955224	0.902196	0.956522	0.93617
34	0.916667	0.976744	0.955224	0.902196	0.956522	0.93617
35	0.916667	0.976744	0.955224	0.902196	0.956522	0.93617
36	0.916667	0.976744	0.955224	0.902196	0.956522	0.93617
37	0.916667	0.976744	0.955224	0.902196	0.956522	0.93617
38	0.916667	0.976744	0.955224	0.902196	0.956522	0.93617
39	0.916667	0.976744	0.955224	0.902196	0.956522	0.93617
40	0.916667	0.976744	0.955224	0.902196	0.956522	0.93617
41	0.916667	0.976744	0.955224	0.902196	0.956522	0.93617
42	0.916667	0.976744	0.955224	0.902196	0.956522	0.93617
43	0.916667	0.976744	0.955224	0.902196	0.956522	0.93617
44	0.916667	0.976744	0.955224	0.902196	0.956522	0.93617
45	0.916667	0.976744	0.955224	0.902196	0.956522	0.93617
46	0.916667	0.976744	0.955224	0.902196	0.956522	0.93617
47	0.916667	0.976744	0.955224	0.902196	0.956522	0.93617
48	0.916667	0.976744	0.955224	0.902196	0.956522	0.93617
49	0.916667	0.976744	0.955224	0.902196	0.956522	0.93617
50	0.916667	0.976744	0.955224	0.902196	0.956522	0.93617
51	0.916667	0.976744	0.955224	0.902196	0.956522	0.93617
52	0.916667	0.976744	0.955224	0.902196	0.956522	0.93617
53	0.916667	0.976744	0.955224	0.902196	0.956522	0.93617
54	0.916667	0.976744	0.955224	0.902196	0.956522	0.93617
55	0.916667	0.976744	0.955224	0.902196	0.956522	0.93617
56	0.916667	0.976744	0.955224	0.902196	0.956522	0.93617
57	0.916667	0.976744	0.955224	0.902196	0.956522	0.93617
58	0.916667	0.976744	0.955224	0.902196	0.956522	0.93617
59	0.916667	0.976744	0.955224	0.902196	0.956522	0.93617
60	0.916667	0.976744	0.955224	0.902196	0.956522	0.93617
61	0.916667	0.976744	0.955224	0.902196	0.956522	0.93617
62	0.916667	0.976744	0.955224	0.902196	0.956522	0.93617
63	0.916667	0.976744	0.955224	0.902196	0.956522	0.93617
64	0.916667	0.976744	0.955224	0.902196	0.956522	0.93617
65	0.916667	0.976744	0.955224	0.902196	0.956522	0.93617
66	0.916667	0.976744	0.955224	0.902196	0.956522	0.93617
67	0.916667	0.976744	0.955224	0.902196	0.956522	0.93617
68	0.916667	0.976744	0.955224	0.902196	0.956522	0.93617
69	0.916667	0.976744	0.955224	0.902196	0.956522	0.93617
70	0.916667	0.976744	0.955224	0.902196	0.956522	0.93617
71	0.916667	0.976744	0.955224	0.902196	0.956522	0.93617
72	0.916667	0.976744	0.955224	0.902196	0.956522	0.93617
73	0.916667	0.976744	0.955224	0.902196	0.956522	0.93617
74	0.916667	0.976744	0.955224	0.902196	0.956522	0.93617
75	0.916667	0.976744	0.955224	0.902196	0.956522	0.93617
76	0.916667	0.976744	0.955224	0.902196	0.956522	0.93617
77	0.916667	0.976744	0.955224	0.902196	0.956522	0.93617
78	0.916667	0.976744	0.955224	0.902196	0.956522	0.93617
79	0.916667	0.976744	0.955224	0.902196	0.956522	0.93617
80	0.916667	0.976744	0.955224	0.902196	0.956522	0.93617
81	0.916667	0.976744	0.955224	0.902196	0.956522	0.93617
82	0.916667	0.976744	0.955224	0.902196	0.956522	0.93617
83	0.916667	0.976744	0.955224	0.902196	0.956522	0.93617
84	0.916667	0.976744	0.955224	0.902196	0.956522	0.93617
85	0.916667	0.976744	0.955224	0.902196	0.956522	0.93617
86	0.916667	0.976744	0.955224	0.902196	0.956522	0.93617
87	0.916667	0.976744	0.955224	0.902196	0.956522	0.93617
88	0.916667	0.976744	0.955224	0.902196	0.956522	0.93617
89	0.916667	0.976744	0.955224	0.902196	0.956522	0.93617
90	0.916667	0.976744	0.955224	0.902196	0.956522	0.93617
91	0.916667	0.976744	0.955224	0.902196	0.956522	0.93617
92	0.916667	0.976744	0.955224	0.902196	0.956522	0.93617
93	0.916667	0.976744	0.955224	0.902196	0.956522	0.93617
94	0.916667	0.976744	0.955224	0.902196	0.956522	0.93617
95	0.916667	0.976744	0.955224	0.902196	0.956522	0.93617
96	0.916667	0.976744	0.955224	0.902196	0.956522	0.93617
97	0.916667	0.976744	0.955224	0.902196	0.956522	0.93617
98	0.916667	0.976744	0.955224	0.902196	0.956522	0.93617
99	0.916667	0.976744	0.955224	0.902196	0.956522	0.93617
100	0.916667	0.976744	0.955224	0.902196	0.956522	0.93617
101	0.916667	0.976744	0.955224	0.902196	0.956522	0.93617
102	0.916667	0.976744	0.955224	0.902196	0.956522	0.93617
103	0.916667	0.976744	0.955224	0.902196	0.956522	0.93617
104	0.916667	0.976744	0.955224	0.902196	0.956522	0.93617
105	0.916667	0.976744	0.955224	0.902196	0.956522	0.93617
106	0.916667	0.976744	0.955224	0.902196	0.956522	0.93617
107	0.916667	0.976744	0.955224	0.902196	0.956522	0.93617
108	0.916667	0.976744	0.955224	0.902196	0.956522	0.93617
109	0.916667	0.976744	0.955224	0.902196	0.956522	0.93617
110	0.916667	0.976744	0.955224	0.902196	0.956522	0.93617
111	0.916667	0.976744	0.955224	0.902196	0.956522	0.93617
112	0.916667	0.976744	0.955224	0.902196	0.956522	0.93617
113	0.916667	0.976744	0.955224	0.902196	0.956522	0.93617
114	0.916667	0.976744	0.955224	0.902196	0.956522	0.93617
115	0.916667	0.976744	0.955224	0.902196	0.956522	0.93617
116	0.916667	0.976744	0.955224	0.902196	0.956522	0.93617
117	0.916667	0.976744	0.955224	0.902196	0.956522	0.93617
118	0.916667	0.976744	0.955224	0.902196	0.956522	0.93617
119	0.916667	0.976744	0.955224	0.902196	0.956522	0.93617
120	0.916667	0.976744	0.955224	0.902196	0.956522	0.93617
121	0.916667	0.976744	0.955224	0.902196	0.956522	0.93617
122	0.916667	0.976744	0.955224	0.902196	0.956522	0.93617
123	0.916667	0.976744	0.955224	0.902196	0.956522	0.93617
124	0.916667	0.976744	0.955224	0.902196	0.956522	0.93617
