# Supplementary material for: Detecting Brain Structure-Specific Methylation Signatures and Rules for Alzheimer’s Disease
Source: Front Neurosci. 2022 May 2;16:895181. doi: 10.3389/fnins.2022.895181 (PMC9108872; doi:10.3389/fnins.2022.895181)
Supplement: Supplementary Table 4 — Performance of IFS for DLPFC brain structure. [file Table_4.XLSX]

## Sheet: PART
Number of features	SN	SP	ACC	MCC	Precision	F1-measure
1	0.714286	0.93617	0.867647	0.68117	0.833333	0.769231
2	0.952381	0.93617	0.941176	0.867702	0.869565	0.909091
3	0.952381	0.914894	0.926471	0.838462	0.833333	0.888889
4	0.952381	0.914894	0.926471	0.838462	0.833333	0.888889
5	1	0.893617	0.926471	0.849569	0.807692	0.893617
6	1	0.893617	0.926471	0.849569	0.807692	0.893617
7	0.904762	0.87234	0.882353	0.744616	0.76	0.826087
8	0.857143	0.957447	0.926471	0.825965	0.9	0.878049
9	0.857143	0.957447	0.926471	0.825965	0.9	0.878049
10	0.809524	0.957447	0.911765	0.789701	0.894737	0.85
11	0.809524	0.957447	0.911765	0.789701	0.894737	0.85
12	0.904762	0.914894	0.911765	0.800423	0.826087	0.863636
13	0.904762	0.914894	0.911765	0.800423	0.826087	0.863636
14	0.904762	0.914894	0.911765	0.800423	0.826087	0.863636
15	0.904762	0.914894	0.911765	0.800423	0.826087	0.863636
16	0.904762	0.914894	0.911765	0.800423	0.826087	0.863636
17	0.904762	0.914894	0.911765	0.800423	0.826087	0.863636
18	0.904762	0.93617	0.926471	0.83048	0.863636	0.883721
19	0.904762	0.93617	0.926471	0.83048	0.863636	0.883721
20	0.904762	0.93617	0.926471	0.83048	0.863636	0.883721
21	0.904762	0.93617	0.926471	0.83048	0.863636	0.883721
22	0.904762	0.93617	0.926471	0.83048	0.863636	0.883721
23	0.904762	0.93617	0.926471	0.83048	0.863636	0.883721
24	0.904762	0.93617	0.926471	0.83048	0.863636	0.883721
25	0.904762	0.93617	0.926471	0.83048	0.863636	0.883721
26	0.904762	0.93617	0.926471	0.83048	0.863636	0.883721
27	0.904762	0.93617	0.926471	0.83048	0.863636	0.883721
28	0.904762	0.93617	0.926471	0.83048	0.863636	0.883721
29	0.904762	0.93617	0.926471	0.83048	0.863636	0.883721
30	0.904762	0.93617	0.926471	0.83048	0.863636	0.883721
31	0.904762	0.93617	0.926471	0.83048	0.863636	0.883721
32	0.904762	0.93617	0.926471	0.83048	0.863636	0.883721
33	0.904762	0.93617	0.926471	0.83048	0.863636	0.883721
34	0.904762	0.93617	0.926471	0.83048	0.863636	0.883721
35	0.904762	0.93617	0.926471	0.83048	0.863636	0.883721
36	0.904762	0.93617	0.926471	0.83048	0.863636	0.883721
37	0.904762	0.93617	0.926471	0.83048	0.863636	0.883721
38	0.904762	0.93617	0.926471	0.83048	0.863636	0.883721
39	0.904762	0.93617	0.926471	0.83048	0.863636	0.883721
40	0.904762	0.93617	0.926471	0.83048	0.863636	0.883721
41	0.904762	0.93617	0.926471	0.83048	0.863636	0.883721
42	0.904762	0.93617	0.926471	0.83048	0.863636	0.883721
43	0.904762	0.93617	0.926471	0.83048	0.863636	0.883721
44	0.904762	0.93617	0.926471	0.83048	0.863636	0.883721
45	0.904762	0.93617	0.926471	0.83048	0.863636	0.883721
46	0.904762	0.93617	0.926471	0.83048	0.863636	0.883721
47	0.904762	0.93617	0.926471	0.83048	0.863636	0.883721
48	0.904762	0.93617	0.926471	0.83048	0.863636	0.883721
49	0.904762	0.93617	0.926471	0.83048	0.863636	0.883721
50	0.904762	0.93617	0.926471	0.83048	0.863636	0.883721
51	0.904762	0.93617	0.926471	0.83048	0.863636	0.883721
52	0.904762	0.93617	0.926471	0.83048	0.863636	0.883721
53	0.904762	0.93617	0.926471	0.83048	0.863636	0.883721
54	0.904762	0.93617	0.926471	0.83048	0.863636	0.883721
55	0.904762	0.93617	0.926471	0.83048	0.863636	0.883721
56	0.904762	0.93617	0.926471	0.83048	0.863636	0.883721
57	0.904762	0.93617	0.926471	0.83048	0.863636	0.883721
58	0.904762	0.93617	0.926471	0.83048	0.863636	0.883721
59	0.809524	0.914894	0.882353	0.724417	0.809524	0.809524
60	0.809524	0.914894	0.882353	0.724417	0.809524	0.809524
61	0.809524	0.914894	0.882353	0.724417	0.809524	0.809524
62	0.809524	0.914894	0.882353	0.724417	0.809524	0.809524
63	0.809524	0.914894	0.882353	0.724417	0.809524	0.809524
64	0.809524	0.914894	0.882353	0.724417	0.809524	0.809524
65	0.809524	0.914894	0.882353	0.724417	0.809524	0.809524
66	0.809524	0.914894	0.882353	0.724417	0.809524	0.809524
67	0.809524	0.914894	0.882353	0.724417	0.809524	0.809524
68	0.809524	0.914894	0.882353	0.724417	0.809524	0.809524
69	0.809524	0.914894	0.882353	0.724417	0.809524	0.809524
70	0.809524	0.914894	0.882353	0.724417	0.809524	0.809524
71	0.809524	0.914894	0.882353	0.724417	0.809524	0.809524
72	0.809524	0.914894	0.882353	0.724417	0.809524	0.809524
73	0.809524	0.914894	0.882353	0.724417	0.809524	0.809524
74	0.809524	0.914894	0.882353	0.724417	0.809524	0.809524
75	0.809524	0.914894	0.882353	0.724417	0.809524	0.809524
76	0.809524	0.914894	0.882353	0.724417	0.809524	0.809524
77	0.857143	0.893617	0.882353	0.733144	0.782609	0.818182
78	0.857143	0.893617	0.882353	0.733144	0.782609	0.818182
79	0.857143	0.893617	0.882353	0.733144	0.782609	0.818182
80	0.857143	0.893617	0.882353	0.733144	0.782609	0.818182
81	0.857143	0.893617	0.882353	0.733144	0.782609	0.818182
82	0.857143	0.893617	0.882353	0.733144	0.782609	0.818182
83	0.857143	0.893617	0.882353	0.733144	0.782609	0.818182
84	0.857143	0.893617	0.882353	0.733144	0.782609	0.818182
85	0.857143	0.893617	0.882353	0.733144	0.782609	0.818182
86	0.857143	0.893617	0.882353	0.733144	0.782609	0.818182
87	0.857143	0.893617	0.882353	0.733144	0.782609	0.818182
88	0.857143	0.893617	0.882353	0.733144	0.782609	0.818182
89	0.857143	0.893617	0.882353	0.733144	0.782609	0.818182
90	0.857143	0.893617	0.882353	0.733144	0.782609	0.818182
91	0.857143	0.893617	0.882353	0.733144	0.782609	0.818182
92	0.857143	0.893617	0.882353	0.733144	0.782609	0.818182
93	0.857143	0.893617	0.882353	0.733144	0.782609	0.818182
94	0.857143	0.893617	0.882353	0.733144	0.782609	0.818182
95	0.857143	0.893617	0.882353	0.733144	0.782609	0.818182
96	0.857143	0.893617	0.882353	0.733144	0.782609	0.818182
97	0.857143	0.893617	0.882353	0.733144	0.782609	0.818182
98	0.857143	0.893617	0.882353	0.733144	0.782609	0.818182
99	0.857143	0.893617	0.882353	0.733144	0.782609	0.818182
100	0.857143	0.893617	0.882353	0.733144	0.782609	0.818182
101	0.857143	0.893617	0.882353	0.733144	0.782609	0.818182
102	0.857143	0.893617	0.882353	0.733144	0.782609	0.818182
103	0.857143	0.893617	0.882353	0.733144	0.782609	0.818182
104	0.809524	0.893617	0.867647	0.694401	0.772727	0.790698
105	0.809524	0.893617	0.867647	0.694401	0.772727	0.790698
106	0.809524	0.893617	0.867647	0.694401	0.772727	0.790698
107	0.809524	0.893617	0.867647	0.694401	0.772727	0.790698
108	0.809524	0.893617	0.867647	0.694401	0.772727	0.790698
109	0.809524	0.893617	0.867647	0.694401	0.772727	0.790698
110	0.809524	0.893617	0.867647	0.694401	0.772727	0.790698
111	0.809524	0.893617	0.867647	0.694401	0.772727	0.790698
112	0.809524	0.893617	0.867647	0.694401	0.772727	0.790698
113	0.809524	0.893617	0.867647	0.694401	0.772727	0.790698
114	0.809524	0.893617	0.867647	0.694401	0.772727	0.790698
115	0.809524	0.893617	0.867647	0.694401	0.772727	0.790698
116	0.809524	0.893617	0.867647	0.694401	0.772727	0.790698
117	0.809524	0.893617	0.867647	0.694401	0.772727	0.790698
118	0.809524	0.893617	0.867647	0.694401	0.772727	0.790698
119	0.809524	0.893617	0.867647	0.694401	0.772727	0.790698
120	0.809524	0.893617	0.867647	0.694401	0.772727	0.790698
121	0.809524	0.893617	0.867647	0.694401	0.772727	0.790698
122	0.809524	0.893617	0.867647	0.694401	0.772727	0.790698
123	0.809524	0.893617	0.867647	0.694401	0.772727	0.790698
124	0.809524	0.893617	0.867647	0.694401	0.772727	0.790698
125	0.809524	0.893617	0.867647	0.694401	0.772727	0.790698
126	0.809524	0.893617	0.867647	0.694401	0.772727	0.790698
127	0.809524	0.893617	0.867647	0.694401	0.772727	0.790698
128	0.809524	0.893617	0.867647	0.694401	0.772727	0.790698
129	0.809524	0.893617	0.867647	0.694401	0.772727	0.790698
130	0.809524	0.893617	0.867647	0.694401	0.772727	0.790698
131	0.809524	0.893617	0.867647	0.694401	0.772727	0.790698
132	0.809524	0.893617	0.867647	0.694401	0.772727	0.790698
133	0.809524	0.829787	0.823529	0.612585	0.68	0.73913
134	0.809524	0.829787	0.823529	0.612585	0.68	0.73913
135	0.809524	0.829787	0.823529	0.612585	0.68	0.73913
136	0.809524	0.829787	0.823529	0.612585	0.68	0.73913
137	0.809524	0.829787	0.823529	0.612585	0.68	0.73913
138	0.809524	0.829787	0.823529	0.612585	0.68	0.73913
139	0.809524	0.829787	0.823529	0.612585	0.68	0.73913
140	0.809524	0.829787	0.823529	0.612585	0.68	0.73913
141	0.809524	0.829787	0.823529	0.612585	0.68	0.73913
142	0.809524	0.829787	0.823529	0.612585	0.68	0.73913
143	0.809524	0.829787	0.823529	0.612585	0.68	0.73913
144	0.809524	0.829787	0.823529	0.612585	0.68	0.73913
145	0.809524	0.829787	0.823529	0.612585	0.68	0.73913
146	0.809524	0.829787	0.823529	0.612585	0.68	0.73913
147	0.809524	0.829787	0.823529	0.612585	0.68	0.73913
148	0.809524	0.829787	0.823529	0.612585	0.68	0.73913
149	0.809524	0.829787	0.823529	0.612585	0.68	0.73913

## Sheet: RF
Number of features	SN	SP	ACC	MCC	Precision	F1-measure
1	0.809524	0.808511	0.808824	0.58757	0.653846	0.723404
2	0.952381	0.914894	0.926471	0.838462	0.833333	0.888889
3	0.952381	0.914894	0.926471	0.838462	0.833333	0.888889
4	0.952381	0.914894	0.926471	0.838462	0.833333	0.888889
5	0.952381	0.957447	0.955882	0.898519	0.909091	0.930233
6	1	0.978723	0.985294	0.966559	0.954545	0.976744
7	0.904762	0.957447	0.941176	0.862209	0.904762	0.904762
8	0.952381	0.957447	0.955882	0.898519	0.909091	0.930233
9	0.952381	0.957447	0.955882	0.898519	0.909091	0.930233
10	0.952381	0.93617	0.941176	0.867702	0.869565	0.909091
11	1	0.957447	0.970588	0.934982	0.913043	0.954545
12	1	0.957447	0.970588	0.934982	0.913043	0.954545
13	0.952381	0.93617	0.941176	0.867702	0.869565	0.909091
14	0.952381	0.957447	0.955882	0.898519	0.909091	0.930233
15	0.952381	0.957447	0.955882	0.898519	0.909091	0.930233
16	0.952381	0.93617	0.941176	0.867702	0.869565	0.909091
17	0.904762	0.957447	0.941176	0.862209	0.904762	0.904762
18	0.952381	0.93617	0.941176	0.867702	0.869565	0.909091
19	0.952381	0.957447	0.955882	0.898519	0.909091	0.930233
20	0.952381	0.957447	0.955882	0.898519	0.909091	0.930233
21	0.904762	0.957447	0.941176	0.862209	0.904762	0.904762
22	0.904762	0.978723	0.955882	0.895823	0.95	0.926829
23	0.952381	0.957447	0.955882	0.898519	0.909091	0.930233
24	1	0.957447	0.970588	0.934982	0.913043	0.954545
25	0.952381	0.957447	0.955882	0.898519	0.909091	0.930233
26	1	0.978723	0.985294	0.966559	0.954545	0.976744
27	0.952381	0.978723	0.970588	0.931104	0.952381	0.952381
28	0.952381	0.957447	0.955882	0.898519	0.909091	0.930233
29	0.952381	0.957447	0.955882	0.898519	0.909091	0.930233
30	0.952381	0.957447	0.955882	0.898519	0.909091	0.930233
31	0.952381	0.978723	0.970588	0.931104	0.952381	0.952381
32	0.904762	0.957447	0.941176	0.862209	0.904762	0.904762
33	0.857143	0.978723	0.941176	0.860638	0.947368	0.9
34	0.952381	0.957447	0.955882	0.898519	0.909091	0.930233
35	0.904762	0.957447	0.941176	0.862209	0.904762	0.904762
36	0.904762	0.957447	0.941176	0.862209	0.904762	0.904762
37	0.904762	0.93617	0.926471	0.83048	0.863636	0.883721
38	0.904762	0.957447	0.941176	0.862209	0.904762	0.904762
39	0.904762	0.957447	0.941176	0.862209	0.904762	0.904762
40	0.952381	0.957447	0.955882	0.898519	0.909091	0.930233
41	0.952381	0.957447	0.955882	0.898519	0.909091	0.930233
42	0.904762	0.957447	0.941176	0.862209	0.904762	0.904762
43	0.952381	0.957447	0.955882	0.898519	0.909091	0.930233
44	0.952381	0.957447	0.955882	0.898519	0.909091	0.930233
45	0.904762	0.957447	0.941176	0.862209	0.904762	0.904762
46	0.952381	0.957447	0.955882	0.898519	0.909091	0.930233
47	0.904762	0.957447	0.941176	0.862209	0.904762	0.904762
48	0.952381	0.957447	0.955882	0.898519	0.909091	0.930233
49	0.952381	0.957447	0.955882	0.898519	0.909091	0.930233
50	0.952381	0.957447	0.955882	0.898519	0.909091	0.930233
51	0.952381	0.957447	0.955882	0.898519	0.909091	0.930233
52	0.952381	0.957447	0.955882	0.898519	0.909091	0.930233
53	0.952381	0.957447	0.955882	0.898519	0.909091	0.930233
54	0.952381	0.957447	0.955882	0.898519	0.909091	0.930233
55	0.952381	0.957447	0.955882	0.898519	0.909091	0.930233
56	0.952381	0.957447	0.955882	0.898519	0.909091	0.930233
57	0.952381	0.978723	0.970588	0.931104	0.952381	0.952381
58	0.952381	0.957447	0.955882	0.898519	0.909091	0.930233
59	0.952381	0.957447	0.955882	0.898519	0.909091	0.930233
60	0.952381	0.957447	0.955882	0.898519	0.909091	0.930233
61	0.952381	0.957447	0.955882	0.898519	0.909091	0.930233
62	0.952381	0.957447	0.955882	0.898519	0.909091	0.930233
63	0.952381	0.957447	0.955882	0.898519	0.909091	0.930233
64	0.952381	0.957447	0.955882	0.898519	0.909091	0.930233
65	0.952381	0.957447	0.955882	0.898519	0.909091	0.930233
66	0.952381	0.957447	0.955882	0.898519	0.909091	0.930233
67	0.952381	0.957447	0.955882	0.898519	0.909091	0.930233
68	0.952381	0.957447	0.955882	0.898519	0.909091	0.930233
69	0.952381	0.93617	0.941176	0.867702	0.869565	0.909091
70	0.952381	0.957447	0.955882	0.898519	0.909091	0.930233
71	0.952381	0.957447	0.955882	0.898519	0.909091	0.930233
72	0.952381	0.957447	0.955882	0.898519	0.909091	0.930233
73	0.952381	0.957447	0.955882	0.898519	0.909091	0.930233
74	0.952381	0.978723	0.970588	0.931104	0.952381	0.952381
75	0.952381	0.957447	0.955882	0.898519	0.909091	0.930233
76	0.952381	0.957447	0.955882	0.898519	0.909091	0.930233
77	0.952381	0.957447	0.955882	0.898519	0.909091	0.930233
78	0.952381	0.93617	0.941176	0.867702	0.869565	0.909091
79	0.952381	0.957447	0.955882	0.898519	0.909091	0.930233
80	0.952381	0.957447	0.955882	0.898519	0.909091	0.930233
81	0.952381	0.957447	0.955882	0.898519	0.909091	0.930233
82	0.904762	0.957447	0.941176	0.862209	0.904762	0.904762
83	0.952381	0.978723	0.970588	0.931104	0.952381	0.952381
84	0.952381	0.93617	0.941176	0.867702	0.869565	0.909091
85	0.952381	0.957447	0.955882	0.898519	0.909091	0.930233
86	0.952381	0.957447	0.955882	0.898519	0.909091	0.930233
87	0.952381	0.957447	0.955882	0.898519	0.909091	0.930233
88	0.952381	0.957447	0.955882	0.898519	0.909091	0.930233
89	0.952381	0.978723	0.970588	0.931104	0.952381	0.952381
90	0.952381	0.978723	0.970588	0.931104	0.952381	0.952381
91	0.952381	0.957447	0.955882	0.898519	0.909091	0.930233
92	0.952381	0.957447	0.955882	0.898519	0.909091	0.930233
93	0.952381	0.957447	0.955882	0.898519	0.909091	0.930233
94	0.952381	0.978723	0.970588	0.931104	0.952381	0.952381
95	0.952381	0.978723	0.970588	0.931104	0.952381	0.952381
96	0.952381	0.978723	0.970588	0.931104	0.952381	0.952381
97	0.952381	0.957447	0.955882	0.898519	0.909091	0.930233
98	0.952381	0.957447	0.955882	0.898519	0.909091	0.930233
99	0.952381	0.978723	0.970588	0.931104	0.952381	0.952381
100	0.952381	0.978723	0.970588	0.931104	0.952381	0.952381
101	0.952381	0.957447	0.955882	0.898519	0.909091	0.930233
102	0.952381	0.957447	0.955882	0.898519	0.909091	0.930233
103	0.952381	0.957447	0.955882	0.898519	0.909091	0.930233
104	0.952381	0.957447	0.955882	0.898519	0.909091	0.930233
105	0.952381	0.978723	0.970588	0.931104	0.952381	0.952381
106	0.952381	0.957447	0.955882	0.898519	0.909091	0.930233
107	0.952381	0.957447	0.955882	0.898519	0.909091	0.930233
108	0.952381	0.978723	0.970588	0.931104	0.952381	0.952381
109	0.952381	0.957447	0.955882	0.898519	0.909091	0.930233
110	0.952381	0.957447	0.955882	0.898519	0.909091	0.930233
111	0.952381	0.957447	0.955882	0.898519	0.909091	0.930233
112	0.952381	0.978723	0.970588	0.931104	0.952381	0.952381
113	0.952381	0.978723	0.970588	0.931104	0.952381	0.952381
114	0.952381	0.978723	0.970588	0.931104	0.952381	0.952381
115	0.952381	0.978723	0.970588	0.931104	0.952381	0.952381
116	0.952381	0.957447	0.955882	0.898519	0.909091	0.930233
117	0.952381	0.957447	0.955882	0.898519	0.909091	0.930233
118	0.952381	0.957447	0.955882	0.898519	0.909091	0.930233
119	0.952381	0.978723	0.970588	0.931104	0.952381	0.952381
120	0.952381	0.957447	0.955882	0.898519	0.909091	0.930233
121	0.904762	0.957447	0.941176	0.862209	0.904762	0.904762
122	0.952381	0.957447	0.955882	0.898519	0.909091	0.930233
123	0.952381	0.957447	0.955882	0.898519	0.909091	0.930233
124	0.952381	0.957447	0.955882	0.898519	0.909091	0.930233
125	0.952381	0.957447	0.955882	0.898519	0.909091	0.930233
126	0.904762	0.957447	0.941176	0.862209	0.904762	0.904762
127	0.952381	0.978723	0.970588	0.931104	0.952381	0.952381
128	0.952381	0.957447	0.955882	0.898519	0.909091	0.930233
129	0.952381	0.978723	0.970588	0.931104	0.952381	0.952381
130	0.952381	0.957447	0.955882	0.898519	0.909091	0.930233
131	0.952381	0.957447	0.955882	0.898519	0.909091	0.930233
132	0.857143	0.957447	0.926471	0.825965	0.9	0.878049
133	0.952381	0.957447	0.955882	0.898519	0.909091	0.930233
134	0.952381	0.978723	0.970588	0.931104	0.952381	0.952381
135	0.952381	0.957447	0.955882	0.898519	0.909091	0.930233
136	0.952381	0.957447	0.955882	0.898519	0.909091	0.930233
137	0.952381	0.957447	0.955882	0.898519	0.909091	0.930233
138	0.952381	0.978723	0.970588	0.931104	0.952381	0.952381
139	0.952381	0.957447	0.955882	0.898519	0.909091	0.930233
140	0.952381	0.978723	0.970588	0.931104	0.952381	0.952381
141	0.952381	0.957447	0.955882	0.898519	0.909091	0.930233
142	0.952381	0.957447	0.955882	0.898519	0.909091	0.930233
143	0.952381	0.978723	0.970588	0.931104	0.952381	0.952381
144	0.952381	0.978723	0.970588	0.931104	0.952381	0.952381
145	0.952381	0.957447	0.955882	0.898519	0.909091	0.930233
146	0.952381	0.978723	0.970588	0.931104	0.952381	0.952381
147	0.952381	0.978723	0.970588	0.931104	0.952381	0.952381
148	0.952381	0.93617	0.941176	0.867702	0.869565	0.909091
149	0.952381	0.978723	0.970588	0.931104	0.952381	0.952381

## Sheet: SMO
Number of features	SN	SP	ACC	MCC	Precision	F1-measure
1	0.809524	0.914894	0.882353	0.724417	0.809524	0.809524
2	0.904762	0.914894	0.911765	0.800423	0.826087	0.863636
3	0.952381	0.914894	0.926471	0.838462	0.833333	0.888889
4	0.857143	0.978723	0.941176	0.860638	0.947368	0.9
5	0.952381	0.978723	0.970588	0.931104	0.952381	0.952381
6	0.952381	0.978723	0.970588	0.931104	0.952381	0.952381
7	0.952381	0.978723	0.970588	0.931104	0.952381	0.952381
8	0.952381	0.978723	0.970588	0.931104	0.952381	0.952381
9	1	0.978723	0.985294	0.966559	0.954545	0.976744
10	1	0.978723	0.985294	0.966559	0.954545	0.976744
11	1	0.978723	0.985294	0.966559	0.954545	0.976744
12	0.952381	0.978723	0.970588	0.931104	0.952381	0.952381
13	0.952381	0.978723	0.970588	0.931104	0.952381	0.952381
14	1	0.978723	0.985294	0.966559	0.954545	0.976744
15	1	0.978723	0.985294	0.966559	0.954545	0.976744
16	1	0.978723	0.985294	0.966559	0.954545	0.976744
17	1	0.978723	0.985294	0.966559	0.954545	0.976744
18	1	0.978723	0.985294	0.966559	0.954545	0.976744
19	1	0.978723	0.985294	0.966559	0.954545	0.976744
20	1	1	1	1	1	1
21	1	1	1	1	1	1
22	1	0.978723	0.985294	0.966559	0.954545	0.976744
23	1	0.978723	0.985294	0.966559	0.954545	0.976744
24	1	0.978723	0.985294	0.966559	0.954545	0.976744
25	1	0.978723	0.985294	0.966559	0.954545	0.976744
26	1	0.978723	0.985294	0.966559	0.954545	0.976744
27	1	0.978723	0.985294	0.966559	0.954545	0.976744
28	1	0.978723	0.985294	0.966559	0.954545	0.976744
29	1	0.978723	0.985294	0.966559	0.954545	0.976744
30	1	0.978723	0.985294	0.966559	0.954545	0.976744
31	1	0.978723	0.985294	0.966559	0.954545	0.976744
32	1	0.978723	0.985294	0.966559	0.954545	0.976744
33	1	0.978723	0.985294	0.966559	0.954545	0.976744
34	1	0.978723	0.985294	0.966559	0.954545	0.976744
35	1	0.978723	0.985294	0.966559	0.954545	0.976744
36	0.952381	0.978723	0.970588	0.931104	0.952381	0.952381
37	0.952381	0.978723	0.970588	0.931104	0.952381	0.952381
38	0.952381	0.978723	0.970588	0.931104	0.952381	0.952381
39	0.952381	0.978723	0.970588	0.931104	0.952381	0.952381
40	0.952381	0.978723	0.970588	0.931104	0.952381	0.952381
41	0.952381	0.978723	0.970588	0.931104	0.952381	0.952381
42	0.952381	0.978723	0.970588	0.931104	0.952381	0.952381
43	0.952381	0.978723	0.970588	0.931104	0.952381	0.952381
44	0.952381	0.978723	0.970588	0.931104	0.952381	0.952381
45	0.952381	0.978723	0.970588	0.931104	0.952381	0.952381
46	0.952381	0.978723	0.970588	0.931104	0.952381	0.952381
47	0.952381	0.978723	0.970588	0.931104	0.952381	0.952381
48	0.952381	0.978723	0.970588	0.931104	0.952381	0.952381
49	0.952381	0.978723	0.970588	0.931104	0.952381	0.952381
50	0.952381	0.978723	0.970588	0.931104	0.952381	0.952381
51	0.952381	0.978723	0.970588	0.931104	0.952381	0.952381
52	0.952381	0.978723	0.970588	0.931104	0.952381	0.952381
53	0.952381	0.978723	0.970588	0.931104	0.952381	0.952381
54	0.952381	0.978723	0.970588	0.931104	0.952381	0.952381
55	0.952381	0.978723	0.970588	0.931104	0.952381	0.952381
56	0.952381	0.978723	0.970588	0.931104	0.952381	0.952381
57	0.952381	0.978723	0.970588	0.931104	0.952381	0.952381
58	0.952381	0.978723	0.970588	0.931104	0.952381	0.952381
59	0.952381	0.978723	0.970588	0.931104	0.952381	0.952381
60	0.952381	0.978723	0.970588	0.931104	0.952381	0.952381
61	0.952381	0.978723	0.970588	0.931104	0.952381	0.952381
62	0.952381	0.978723	0.970588	0.931104	0.952381	0.952381
63	0.952381	0.978723	0.970588	0.931104	0.952381	0.952381
64	0.952381	0.978723	0.970588	0.931104	0.952381	0.952381
65	0.952381	0.978723	0.970588	0.931104	0.952381	0.952381
66	0.952381	0.978723	0.970588	0.931104	0.952381	0.952381
67	0.952381	0.978723	0.970588	0.931104	0.952381	0.952381
68	0.952381	0.978723	0.970588	0.931104	0.952381	0.952381
69	0.952381	0.978723	0.970588	0.931104	0.952381	0.952381
70	0.952381	0.978723	0.970588	0.931104	0.952381	0.952381
71	0.952381	0.978723	0.970588	0.931104	0.952381	0.952381
72	0.952381	0.978723	0.970588	0.931104	0.952381	0.952381
73	0.952381	0.978723	0.970588	0.931104	0.952381	0.952381
74	0.952381	0.978723	0.970588	0.931104	0.952381	0.952381
75	0.952381	0.978723	0.970588	0.931104	0.952381	0.952381
76	0.952381	0.978723	0.970588	0.931104	0.952381	0.952381
77	0.952381	0.978723	0.970588	0.931104	0.952381	0.952381
78	0.952381	0.978723	0.970588	0.931104	0.952381	0.952381
79	0.952381	0.978723	0.970588	0.931104	0.952381	0.952381
80	0.952381	0.978723	0.970588	0.931104	0.952381	0.952381
81	0.952381	0.978723	0.970588	0.931104	0.952381	0.952381
82	0.952381	0.978723	0.970588	0.931104	0.952381	0.952381
83	0.952381	0.978723	0.970588	0.931104	0.952381	0.952381
84	0.952381	0.978723	0.970588	0.931104	0.952381	0.952381
85	0.952381	0.978723	0.970588	0.931104	0.952381	0.952381
86	0.952381	0.978723	0.970588	0.931104	0.952381	0.952381
87	0.952381	0.978723	0.970588	0.931104	0.952381	0.952381
88	0.952381	0.978723	0.970588	0.931104	0.952381	0.952381
89	0.952381	0.978723	0.970588	0.931104	0.952381	0.952381
90	0.952381	0.978723	0.970588	0.931104	0.952381	0.952381
91	0.952381	0.978723	0.970588	0.931104	0.952381	0.952381
92	0.952381	0.978723	0.970588	0.931104	0.952381	0.952381
93	0.952381	0.978723	0.970588	0.931104	0.952381	0.952381
94	0.952381	0.978723	0.970588	0.931104	0.952381	0.952381
95	0.952381	0.978723	0.970588	0.931104	0.952381	0.952381
96	0.952381	0.978723	0.970588	0.931104	0.952381	0.952381
97	0.952381	0.978723	0.970588	0.931104	0.952381	0.952381
98	0.952381	0.978723	0.970588	0.931104	0.952381	0.952381
99	0.952381	0.978723	0.970588	0.931104	0.952381	0.952381
100	0.952381	0.978723	0.970588	0.931104	0.952381	0.952381
101	0.952381	0.978723	0.970588	0.931104	0.952381	0.952381
102	0.952381	0.978723	0.970588	0.931104	0.952381	0.952381
103	0.952381	0.978723	0.970588	0.931104	0.952381	0.952381
104	0.952381	0.978723	0.970588	0.931104	0.952381	0.952381
105	0.952381	0.978723	0.970588	0.931104	0.952381	0.952381
106	0.952381	0.978723	0.970588	0.931104	0.952381	0.952381
107	0.952381	0.978723	0.970588	0.931104	0.952381	0.952381
108	0.952381	0.978723	0.970588	0.931104	0.952381	0.952381
109	0.952381	0.978723	0.970588	0.931104	0.952381	0.952381
110	0.952381	0.978723	0.970588	0.931104	0.952381	0.952381
111	0.952381	0.978723	0.970588	0.931104	0.952381	0.952381
112	0.952381	0.978723	0.970588	0.931104	0.952381	0.952381
113	0.952381	0.978723	0.970588	0.931104	0.952381	0.952381
114	0.952381	0.978723	0.970588	0.931104	0.952381	0.952381
115	0.952381	0.978723	0.970588	0.931104	0.952381	0.952381
116	0.952381	0.978723	0.970588	0.931104	0.952381	0.952381
117	0.952381	0.978723	0.970588	0.931104	0.952381	0.952381
118	0.952381	0.978723	0.970588	0.931104	0.952381	0.952381
119	0.952381	0.978723	0.970588	0.931104	0.952381	0.952381
120	0.952381	0.978723	0.970588	0.931104	0.952381	0.952381
121	0.952381	0.978723	0.970588	0.931104	0.952381	0.952381
122	0.952381	0.978723	0.970588	0.931104	0.952381	0.952381
123	0.952381	0.978723	0.970588	0.931104	0.952381	0.952381
124	0.952381	0.978723	0.970588	0.931104	0.952381	0.952381
125	0.952381	0.978723	0.970588	0.931104	0.952381	0.952381
126	0.952381	0.978723	0.970588	0.931104	0.952381	0.952381
127	0.952381	0.978723	0.970588	0.931104	0.952381	0.952381
128	0.952381	0.978723	0.970588	0.931104	0.952381	0.952381
129	0.952381	0.978723	0.970588	0.931104	0.952381	0.952381
130	0.952381	0.978723	0.970588	0.931104	0.952381	0.952381
131	0.952381	0.978723	0.970588	0.931104	0.952381	0.952381
132	0.952381	0.978723	0.970588	0.931104	0.952381	0.952381
133	0.952381	0.978723	0.970588	0.931104	0.952381	0.952381
134	0.952381	0.978723	0.970588	0.931104	0.952381	0.952381
135	0.952381	0.978723	0.970588	0.931104	0.952381	0.952381
136	0.952381	0.978723	0.970588	0.931104	0.952381	0.952381
137	0.952381	0.978723	0.970588	0.931104	0.952381	0.952381
138	0.952381	0.978723	0.970588	0.931104	0.952381	0.952381
139	0.952381	0.978723	0.970588	0.931104	0.952381	0.952381
140	0.952381	0.978723	0.970588	0.931104	0.952381	0.952381
141	0.952381	0.978723	0.970588	0.931104	0.952381	0.952381
142	0.952381	0.978723	0.970588	0.931104	0.952381	0.952381
143	0.952381	0.978723	0.970588	0.931104	0.952381	0.952381
144	0.952381	0.978723	0.970588	0.931104	0.952381	0.952381
145	0.952381	0.978723	0.970588	0.931104	0.952381	0.952381
146	0.952381	0.978723	0.970588	0.931104	0.952381	0.952381
147	0.952381	0.978723	0.970588	0.931104	0.952381	0.952381
148	0.952381	0.978723	0.970588	0.931104	0.952381	0.952381
149	0.952381	0.978723	0.970588	0.931104	0.952381	0.952381
