# Supplementary material for: Detecting Brain Structure-Specific Methylation Signatures and Rules for Alzheimer’s Disease
Source: Front Neurosci. 2022 May 2;16:895181. doi: 10.3389/fnins.2022.895181 (PMC9108872; doi:10.3389/fnins.2022.895181)
Supplement: Supplementary Table 5 — Performance of IFS for HIPPO brain structure. [file Table_5.XLSX]

## Sheet: PART
Number of features	SN	SP	ACC	MCC	Precision	F1-measure
1	0.764706	0.9375	0.892308	0.716393	0.8125	0.787879
2	0.823529	0.916667	0.892308	0.726954	0.777778	0.8
3	0.823529	0.895833	0.876923	0.695084	0.736842	0.777778
4	0.823529	0.895833	0.876923	0.695084	0.736842	0.777778
5	0.823529	0.9375	0.907692	0.761029	0.823529	0.823529
6	0.823529	0.9375	0.907692	0.761029	0.823529	0.823529
7	0.882353	0.9375	0.923077	0.805185	0.833333	0.857143
8	0.882353	0.895833	0.892308	0.740982	0.75	0.810811
9	0.823529	0.895833	0.876923	0.695084	0.736842	0.777778
10	0.764706	0.895833	0.861538	0.648722	0.722222	0.742857
11	0.764706	0.895833	0.861538	0.648722	0.722222	0.742857
12	0.882353	0.916667	0.907692	0.772052	0.789474	0.833333
13	0.823529	0.916667	0.892308	0.726954	0.777778	0.8
14	0.823529	0.916667	0.892308	0.726954	0.777778	0.8
15	0.882353	0.875	0.876923	0.711717	0.714286	0.789474
16	0.882353	0.875	0.876923	0.711717	0.714286	0.789474
17	0.882353	0.875	0.876923	0.711717	0.714286	0.789474
18	0.882353	0.875	0.876923	0.711717	0.714286	0.789474
19	0.882353	0.875	0.876923	0.711717	0.714286	0.789474
20	0.764706	0.916667	0.876923	0.681373	0.764706	0.764706
21	0.764706	0.916667	0.876923	0.681373	0.764706	0.764706
22	0.764706	0.916667	0.876923	0.681373	0.764706	0.764706
23	0.764706	0.916667	0.876923	0.681373	0.764706	0.764706
24	0.764706	0.916667	0.876923	0.681373	0.764706	0.764706
25	0.764706	0.916667	0.876923	0.681373	0.764706	0.764706
26	0.764706	0.916667	0.876923	0.681373	0.764706	0.764706
27	0.764706	0.916667	0.876923	0.681373	0.764706	0.764706
28	0.764706	0.916667	0.876923	0.681373	0.764706	0.764706
29	0.823529	0.895833	0.876923	0.695084	0.736842	0.777778
30	0.823529	0.895833	0.876923	0.695084	0.736842	0.777778
31	0.764706	0.895833	0.861538	0.648722	0.722222	0.742857
32	0.764706	0.895833	0.861538	0.648722	0.722222	0.742857
33	0.764706	0.895833	0.861538	0.648722	0.722222	0.742857
34	0.882353	1	0.969231	0.920358	1	0.9375
35	0.882353	1	0.969231	0.920358	1	0.9375
36	0.882353	1	0.969231	0.920358	1	0.9375
37	0.882353	1	0.969231	0.920358	1	0.9375
38	0.882353	1	0.969231	0.920358	1	0.9375
39	0.882353	1	0.969231	0.920358	1	0.9375
40	0.882353	1	0.969231	0.920358	1	0.9375
41	0.882353	1	0.969231	0.920358	1	0.9375
42	0.882353	1	0.969231	0.920358	1	0.9375
43	0.882353	1	0.969231	0.920358	1	0.9375
44	0.882353	1	0.969231	0.920358	1	0.9375
45	0.882353	1	0.969231	0.920358	1	0.9375
46	0.882353	1	0.969231	0.920358	1	0.9375
47	0.882353	1	0.969231	0.920358	1	0.9375
48	0.882353	1	0.969231	0.920358	1	0.9375
49	0.882353	1	0.969231	0.920358	1	0.9375
50	0.882353	1	0.969231	0.920358	1	0.9375
51	0.882353	0.979167	0.953846	0.878926	0.9375	0.909091
52	0.882353	0.979167	0.953846	0.878926	0.9375	0.909091
53	0.882353	0.979167	0.953846	0.878926	0.9375	0.909091
54	0.882353	0.9375	0.923077	0.805185	0.833333	0.857143
55	0.882353	0.9375	0.923077	0.805185	0.833333	0.857143
56	0.882353	0.9375	0.923077	0.805185	0.833333	0.857143
57	0.882353	0.9375	0.923077	0.805185	0.833333	0.857143
58	0.882353	0.9375	0.923077	0.805185	0.833333	0.857143
59	0.882353	0.9375	0.923077	0.805185	0.833333	0.857143
60	0.882353	0.9375	0.923077	0.805185	0.833333	0.857143
61	0.882353	0.9375	0.923077	0.805185	0.833333	0.857143
62	0.882353	0.9375	0.923077	0.805185	0.833333	0.857143
63	0.882353	0.9375	0.923077	0.805185	0.833333	0.857143
64	0.882353	0.9375	0.923077	0.805185	0.833333	0.857143
65	0.882353	0.9375	0.923077	0.805185	0.833333	0.857143
66	0.882353	0.9375	0.923077	0.805185	0.833333	0.857143
67	0.882353	0.9375	0.923077	0.805185	0.833333	0.857143
68	0.882353	0.9375	0.923077	0.805185	0.833333	0.857143
69	0.882353	0.9375	0.923077	0.805185	0.833333	0.857143
70	0.882353	0.9375	0.923077	0.805185	0.833333	0.857143
71	0.882353	0.9375	0.923077	0.805185	0.833333	0.857143
72	0.823529	0.9375	0.907692	0.761029	0.823529	0.823529
73	0.823529	0.9375	0.907692	0.761029	0.823529	0.823529
74	0.823529	0.9375	0.907692	0.761029	0.823529	0.823529
75	0.823529	0.9375	0.907692	0.761029	0.823529	0.823529
76	0.823529	0.9375	0.907692	0.761029	0.823529	0.823529
77	0.823529	0.916667	0.892308	0.726954	0.777778	0.8
78	0.823529	0.916667	0.892308	0.726954	0.777778	0.8
79	0.823529	0.916667	0.892308	0.726954	0.777778	0.8
80	0.823529	0.916667	0.892308	0.726954	0.777778	0.8
81	0.823529	0.916667	0.892308	0.726954	0.777778	0.8
82	0.823529	0.916667	0.892308	0.726954	0.777778	0.8
83	0.823529	0.916667	0.892308	0.726954	0.777778	0.8
84	0.823529	0.916667	0.892308	0.726954	0.777778	0.8
85	0.823529	0.916667	0.892308	0.726954	0.777778	0.8
86	0.823529	0.916667	0.892308	0.726954	0.777778	0.8
87	0.823529	0.916667	0.892308	0.726954	0.777778	0.8
88	0.823529	0.916667	0.892308	0.726954	0.777778	0.8
89	0.823529	0.916667	0.892308	0.726954	0.777778	0.8
90	0.823529	0.916667	0.892308	0.726954	0.777778	0.8
91	0.823529	0.916667	0.892308	0.726954	0.777778	0.8
92	0.823529	0.916667	0.892308	0.726954	0.777778	0.8
93	0.823529	0.916667	0.892308	0.726954	0.777778	0.8
94	0.823529	0.916667	0.892308	0.726954	0.777778	0.8
95	0.823529	0.916667	0.892308	0.726954	0.777778	0.8
96	0.823529	0.916667	0.892308	0.726954	0.777778	0.8
97	0.823529	0.916667	0.892308	0.726954	0.777778	0.8
98	0.823529	0.916667	0.892308	0.726954	0.777778	0.8
99	0.823529	0.916667	0.892308	0.726954	0.777778	0.8
100	0.823529	0.916667	0.892308	0.726954	0.777778	0.8
101	0.823529	0.916667	0.892308	0.726954	0.777778	0.8
102	0.823529	0.916667	0.892308	0.726954	0.777778	0.8
103	0.823529	0.916667	0.892308	0.726954	0.777778	0.8
104	0.823529	0.916667	0.892308	0.726954	0.777778	0.8
105	0.823529	0.916667	0.892308	0.726954	0.777778	0.8
106	0.823529	0.916667	0.892308	0.726954	0.777778	0.8
107	0.823529	0.916667	0.892308	0.726954	0.777778	0.8
108	0.823529	0.916667	0.892308	0.726954	0.777778	0.8
109	0.823529	0.916667	0.892308	0.726954	0.777778	0.8
110	0.823529	0.916667	0.892308	0.726954	0.777778	0.8
111	0.823529	0.916667	0.892308	0.726954	0.777778	0.8
112	0.823529	0.916667	0.892308	0.726954	0.777778	0.8
113	0.823529	0.916667	0.892308	0.726954	0.777778	0.8
114	0.823529	0.916667	0.892308	0.726954	0.777778	0.8
115	0.823529	0.916667	0.892308	0.726954	0.777778	0.8
116	0.823529	0.916667	0.892308	0.726954	0.777778	0.8
117	0.823529	0.916667	0.892308	0.726954	0.777778	0.8
118	0.823529	0.916667	0.892308	0.726954	0.777778	0.8
119	0.823529	0.916667	0.892308	0.726954	0.777778	0.8
120	0.823529	0.916667	0.892308	0.726954	0.777778	0.8
121	0.823529	0.916667	0.892308	0.726954	0.777778	0.8
122	0.823529	0.916667	0.892308	0.726954	0.777778	0.8
123	0.823529	0.916667	0.892308	0.726954	0.777778	0.8
124	0.823529	0.916667	0.892308	0.726954	0.777778	0.8
125	0.823529	0.916667	0.892308	0.726954	0.777778	0.8
126	0.823529	0.916667	0.892308	0.726954	0.777778	0.8
127	0.823529	0.916667	0.892308	0.726954	0.777778	0.8
128	0.823529	0.916667	0.892308	0.726954	0.777778	0.8
129	0.823529	0.916667	0.892308	0.726954	0.777778	0.8
130	0.823529	0.916667	0.892308	0.726954	0.777778	0.8
131	0.823529	0.916667	0.892308	0.726954	0.777778	0.8
132	0.823529	0.916667	0.892308	0.726954	0.777778	0.8

## Sheet: RF
Number of features	SN	SP	ACC	MCC	Precision	F1-measure
1	0.882353	0.854167	0.861538	0.684044	0.681818	0.769231
2	0.823529	0.9375	0.907692	0.761029	0.823529	0.823529
3	0.882353	0.9375	0.923077	0.805185	0.833333	0.857143
4	0.882353	0.9375	0.923077	0.805185	0.833333	0.857143
5	0.882353	0.958333	0.938462	0.840686	0.882353	0.882353
6	1	0.9375	0.953846	0.892679	0.85	0.918919
7	0.941176	0.9375	0.938462	0.849021	0.842105	0.888889
8	0.882353	0.958333	0.938462	0.840686	0.882353	0.882353
9	0.941176	0.958333	0.953846	0.883417	0.888889	0.914286
10	1	0.9375	0.953846	0.892679	0.85	0.918919
11	1	0.9375	0.953846	0.892679	0.85	0.918919
12	1	0.9375	0.953846	0.892679	0.85	0.918919
13	0.882353	0.9375	0.923077	0.805185	0.833333	0.857143
14	1	0.9375	0.953846	0.892679	0.85	0.918919
15	1	0.958333	0.969231	0.925989	0.894737	0.944444
16	0.882353	0.958333	0.938462	0.840686	0.882353	0.882353
17	0.941176	0.958333	0.953846	0.883417	0.888889	0.914286
18	0.882353	0.9375	0.923077	0.805185	0.833333	0.857143
19	0.941176	0.958333	0.953846	0.883417	0.888889	0.914286
20	0.941176	0.916667	0.923077	0.81683	0.8	0.864865
21	0.941176	0.9375	0.938462	0.849021	0.842105	0.888889
22	0.941176	0.9375	0.938462	0.849021	0.842105	0.888889
23	0.941176	0.979167	0.969231	0.920343	0.941176	0.941176
24	0.941176	0.9375	0.938462	0.849021	0.842105	0.888889
25	0.941176	0.979167	0.969231	0.920343	0.941176	0.941176
26	0.941176	0.958333	0.953846	0.883417	0.888889	0.914286
27	0.941176	0.979167	0.969231	0.920343	0.941176	0.941176
28	1	0.9375	0.953846	0.892679	0.85	0.918919
29	0.882353	0.979167	0.953846	0.878926	0.9375	0.909091
30	0.941176	0.958333	0.953846	0.883417	0.888889	0.914286
31	0.941176	0.958333	0.953846	0.883417	0.888889	0.914286
32	0.941176	0.9375	0.938462	0.849021	0.842105	0.888889
33	0.941176	0.916667	0.923077	0.81683	0.8	0.864865
34	1	0.9375	0.953846	0.892679	0.85	0.918919
35	0.941176	0.9375	0.938462	0.849021	0.842105	0.888889
36	1	0.9375	0.953846	0.892679	0.85	0.918919
37	0.941176	0.958333	0.953846	0.883417	0.888889	0.914286
38	1	0.9375	0.953846	0.892679	0.85	0.918919
39	1	0.958333	0.969231	0.925989	0.894737	0.944444
40	1	0.9375	0.953846	0.892679	0.85	0.918919
41	1	0.958333	0.969231	0.925989	0.894737	0.944444
42	1	0.9375	0.953846	0.892679	0.85	0.918919
43	0.941176	0.9375	0.938462	0.849021	0.842105	0.888889
44	0.941176	0.9375	0.938462	0.849021	0.842105	0.888889
45	1	0.9375	0.953846	0.892679	0.85	0.918919
46	1	0.9375	0.953846	0.892679	0.85	0.918919
47	1	0.9375	0.953846	0.892679	0.85	0.918919
48	1	0.9375	0.953846	0.892679	0.85	0.918919
49	0.941176	0.9375	0.938462	0.849021	0.842105	0.888889
50	1	0.9375	0.953846	0.892679	0.85	0.918919
51	1	0.9375	0.953846	0.892679	0.85	0.918919
52	0.941176	0.9375	0.938462	0.849021	0.842105	0.888889
53	1	0.9375	0.953846	0.892679	0.85	0.918919
54	0.941176	0.9375	0.938462	0.849021	0.842105	0.888889
55	1	0.9375	0.953846	0.892679	0.85	0.918919
56	1	0.916667	0.938462	0.861431	0.809524	0.894737
57	1	0.9375	0.953846	0.892679	0.85	0.918919
58	1	0.9375	0.953846	0.892679	0.85	0.918919
59	1	0.916667	0.938462	0.861431	0.809524	0.894737
60	0.941176	0.9375	0.938462	0.849021	0.842105	0.888889
61	1	0.916667	0.938462	0.861431	0.809524	0.894737
62	1	0.9375	0.953846	0.892679	0.85	0.918919
63	1	0.9375	0.953846	0.892679	0.85	0.918919
64	0.941176	0.916667	0.923077	0.81683	0.8	0.864865
65	1	0.916667	0.938462	0.861431	0.809524	0.894737
66	0.941176	0.9375	0.938462	0.849021	0.842105	0.888889
67	0.941176	0.958333	0.953846	0.883417	0.888889	0.914286
68	1	0.9375	0.953846	0.892679	0.85	0.918919
69	1	0.9375	0.953846	0.892679	0.85	0.918919
70	1	0.958333	0.969231	0.925989	0.894737	0.944444
71	1	0.9375	0.953846	0.892679	0.85	0.918919
72	0.941176	0.958333	0.953846	0.883417	0.888889	0.914286
73	0.941176	0.9375	0.938462	0.849021	0.842105	0.888889
74	0.941176	0.958333	0.953846	0.883417	0.888889	0.914286
75	0.941176	0.9375	0.938462	0.849021	0.842105	0.888889
76	1	0.9375	0.953846	0.892679	0.85	0.918919
77	0.941176	0.9375	0.938462	0.849021	0.842105	0.888889
78	0.941176	0.9375	0.938462	0.849021	0.842105	0.888889
79	1	0.9375	0.953846	0.892679	0.85	0.918919
80	0.941176	0.9375	0.938462	0.849021	0.842105	0.888889
81	0.941176	0.9375	0.938462	0.849021	0.842105	0.888889
82	0.941176	0.9375	0.938462	0.849021	0.842105	0.888889
83	1	0.9375	0.953846	0.892679	0.85	0.918919
84	1	0.916667	0.938462	0.861431	0.809524	0.894737
85	1	0.9375	0.953846	0.892679	0.85	0.918919
86	0.941176	0.9375	0.938462	0.849021	0.842105	0.888889
87	1	0.9375	0.953846	0.892679	0.85	0.918919
88	1	0.9375	0.953846	0.892679	0.85	0.918919
89	0.941176	0.9375	0.938462	0.849021	0.842105	0.888889
90	1	0.958333	0.969231	0.925989	0.894737	0.944444
91	0.941176	0.9375	0.938462	0.849021	0.842105	0.888889
92	1	0.9375	0.953846	0.892679	0.85	0.918919
93	0.941176	0.9375	0.938462	0.849021	0.842105	0.888889
94	1	0.9375	0.953846	0.892679	0.85	0.918919
95	0.941176	0.9375	0.938462	0.849021	0.842105	0.888889
96	0.941176	0.9375	0.938462	0.849021	0.842105	0.888889
97	0.941176	0.9375	0.938462	0.849021	0.842105	0.888889
98	0.941176	0.9375	0.938462	0.849021	0.842105	0.888889
99	0.941176	0.9375	0.938462	0.849021	0.842105	0.888889
100	0.941176	0.9375	0.938462	0.849021	0.842105	0.888889
101	1	0.9375	0.953846	0.892679	0.85	0.918919
102	0.941176	0.9375	0.938462	0.849021	0.842105	0.888889
103	0.941176	0.958333	0.953846	0.883417	0.888889	0.914286
104	1	0.9375	0.953846	0.892679	0.85	0.918919
105	0.941176	0.9375	0.938462	0.849021	0.842105	0.888889
106	0.941176	0.9375	0.938462	0.849021	0.842105	0.888889
107	1	0.9375	0.953846	0.892679	0.85	0.918919
108	1	0.9375	0.953846	0.892679	0.85	0.918919
109	1	0.9375	0.953846	0.892679	0.85	0.918919
110	1	0.9375	0.953846	0.892679	0.85	0.918919
111	0.882353	0.9375	0.923077	0.805185	0.833333	0.857143
112	0.941176	0.9375	0.938462	0.849021	0.842105	0.888889
113	0.941176	0.9375	0.938462	0.849021	0.842105	0.888889
114	1	0.9375	0.953846	0.892679	0.85	0.918919
115	1	0.9375	0.953846	0.892679	0.85	0.918919
116	1	0.9375	0.953846	0.892679	0.85	0.918919
117	0.941176	0.9375	0.938462	0.849021	0.842105	0.888889
118	0.941176	0.958333	0.953846	0.883417	0.888889	0.914286
119	1	0.9375	0.953846	0.892679	0.85	0.918919
120	1	0.9375	0.953846	0.892679	0.85	0.918919
121	0.941176	0.9375	0.938462	0.849021	0.842105	0.888889
122	0.941176	0.9375	0.938462	0.849021	0.842105	0.888889
123	0.941176	0.9375	0.938462	0.849021	0.842105	0.888889
124	1	0.9375	0.953846	0.892679	0.85	0.918919
125	0.941176	0.9375	0.938462	0.849021	0.842105	0.888889
126	1	0.958333	0.969231	0.925989	0.894737	0.944444
127	0.941176	0.9375	0.938462	0.849021	0.842105	0.888889
128	0.941176	0.958333	0.953846	0.883417	0.888889	0.914286
129	1	0.958333	0.969231	0.925989	0.894737	0.944444
130	1	0.9375	0.953846	0.892679	0.85	0.918919
131	0.941176	0.9375	0.938462	0.849021	0.842105	0.888889
132	0.882353	0.9375	0.923077	0.805185	0.833333	0.857143

## Sheet: SMO
Number of features	SN	SP	ACC	MCC	Precision	F1-measure
1	0.941176	0.833333	0.861538	0.705301	0.666667	0.780488
2	0.882353	0.916667	0.907692	0.772052	0.789474	0.833333
3	0.941176	0.9375	0.938462	0.849021	0.842105	0.888889
4	0.941176	0.9375	0.938462	0.849021	0.842105	0.888889
5	0.941176	0.9375	0.938462	0.849021	0.842105	0.888889
6	0.882353	0.9375	0.923077	0.805185	0.833333	0.857143
7	1	0.9375	0.953846	0.892679	0.85	0.918919
8	1	0.895833	0.923077	0.832007	0.772727	0.871795
9	1	0.916667	0.938462	0.861431	0.809524	0.894737
10	0.941176	0.9375	0.938462	0.849021	0.842105	0.888889
11	0.941176	0.9375	0.938462	0.849021	0.842105	0.888889
12	0.941176	0.958333	0.953846	0.883417	0.888889	0.914286
13	0.941176	0.9375	0.938462	0.849021	0.842105	0.888889
14	0.941176	0.9375	0.938462	0.849021	0.842105	0.888889
15	0.941176	0.9375	0.938462	0.849021	0.842105	0.888889
16	0.941176	0.9375	0.938462	0.849021	0.842105	0.888889
17	1	0.979167	0.984615	0.961649	0.944444	0.971429
18	1	1	1	1	1	1
19	1	1	1	1	1	1
20	1	1	1	1	1	1
21	1	1	1	1	1	1
22	1	1	1	1	1	1
23	0.941176	1	0.984615	0.960192	1	0.969697
24	0.941176	1	0.984615	0.960192	1	0.969697
25	0.941176	1	0.984615	0.960192	1	0.969697
26	0.941176	1	0.984615	0.960192	1	0.969697
27	0.941176	0.979167	0.969231	0.920343	0.941176	0.941176
28	0.941176	0.979167	0.969231	0.920343	0.941176	0.941176
29	0.941176	1	0.984615	0.960192	1	0.969697
30	0.941176	0.979167	0.969231	0.920343	0.941176	0.941176
31	1	1	1	1	1	1
32	1	1	1	1	1	1
33	1	1	1	1	1	1
34	1	1	1	1	1	1
35	1	1	1	1	1	1
36	1	1	1	1	1	1
37	1	1	1	1	1	1
38	1	1	1	1	1	1
39	1	1	1	1	1	1
40	1	1	1	1	1	1
41	1	1	1	1	1	1
42	1	1	1	1	1	1
43	1	1	1	1	1	1
44	1	1	1	1	1	1
45	1	1	1	1	1	1
46	1	1	1	1	1	1
47	1	1	1	1	1	1
48	1	1	1	1	1	1
49	1	1	1	1	1	1
50	1	1	1	1	1	1
51	1	1	1	1	1	1
52	1	1	1	1	1	1
53	1	0.979167	0.984615	0.961649	0.944444	0.971429
54	1	0.979167	0.984615	0.961649	0.944444	0.971429
55	1	0.979167	0.984615	0.961649	0.944444	0.971429
56	1	0.979167	0.984615	0.961649	0.944444	0.971429
57	1	0.979167	0.984615	0.961649	0.944444	0.971429
58	1	0.979167	0.984615	0.961649	0.944444	0.971429
59	0.941176	0.979167	0.969231	0.920343	0.941176	0.941176
60	0.941176	0.979167	0.969231	0.920343	0.941176	0.941176
61	1	0.979167	0.984615	0.961649	0.944444	0.971429
62	1	0.979167	0.984615	0.961649	0.944444	0.971429
63	1	0.979167	0.984615	0.961649	0.944444	0.971429
64	1	0.979167	0.984615	0.961649	0.944444	0.971429
65	1	0.979167	0.984615	0.961649	0.944444	0.971429
66	1	0.979167	0.984615	0.961649	0.944444	0.971429
67	1	0.979167	0.984615	0.961649	0.944444	0.971429
68	1	0.979167	0.984615	0.961649	0.944444	0.971429
69	1	0.979167	0.984615	0.961649	0.944444	0.971429
70	1	0.979167	0.984615	0.961649	0.944444	0.971429
71	1	0.979167	0.984615	0.961649	0.944444	0.971429
72	1	0.979167	0.984615	0.961649	0.944444	0.971429
73	1	0.979167	0.984615	0.961649	0.944444	0.971429
74	1	0.979167	0.984615	0.961649	0.944444	0.971429
75	1	0.979167	0.984615	0.961649	0.944444	0.971429
76	1	0.979167	0.984615	0.961649	0.944444	0.971429
77	1	0.979167	0.984615	0.961649	0.944444	0.971429
78	1	0.979167	0.984615	0.961649	0.944444	0.971429
79	1	0.979167	0.984615	0.961649	0.944444	0.971429
80	1	0.979167	0.984615	0.961649	0.944444	0.971429
81	1	0.979167	0.984615	0.961649	0.944444	0.971429
82	1	0.979167	0.984615	0.961649	0.944444	0.971429
83	1	0.979167	0.984615	0.961649	0.944444	0.971429
84	1	0.979167	0.984615	0.961649	0.944444	0.971429
85	1	0.979167	0.984615	0.961649	0.944444	0.971429
86	1	0.979167	0.984615	0.961649	0.944444	0.971429
87	1	0.979167	0.984615	0.961649	0.944444	0.971429
88	1	0.979167	0.984615	0.961649	0.944444	0.971429
89	1	0.979167	0.984615	0.961649	0.944444	0.971429
90	1	0.979167	0.984615	0.961649	0.944444	0.971429
91	1	0.979167	0.984615	0.961649	0.944444	0.971429
92	1	0.979167	0.984615	0.961649	0.944444	0.971429
93	1	0.979167	0.984615	0.961649	0.944444	0.971429
94	1	0.979167	0.984615	0.961649	0.944444	0.971429
95	1	0.979167	0.984615	0.961649	0.944444	0.971429
96	1	0.979167	0.984615	0.961649	0.944444	0.971429
97	1	0.979167	0.984615	0.961649	0.944444	0.971429
98	1	0.979167	0.984615	0.961649	0.944444	0.971429
99	1	0.979167	0.984615	0.961649	0.944444	0.971429
100	1	0.958333	0.969231	0.925989	0.894737	0.944444
101	1	0.958333	0.969231	0.925989	0.894737	0.944444
102	1	0.958333	0.969231	0.925989	0.894737	0.944444
103	1	0.958333	0.969231	0.925989	0.894737	0.944444
104	1	0.958333	0.969231	0.925989	0.894737	0.944444
105	1	0.958333	0.969231	0.925989	0.894737	0.944444
106	1	0.958333	0.969231	0.925989	0.894737	0.944444
107	1	0.958333	0.969231	0.925989	0.894737	0.944444
108	1	0.958333	0.969231	0.925989	0.894737	0.944444
109	1	0.958333	0.969231	0.925989	0.894737	0.944444
110	1	0.958333	0.969231	0.925989	0.894737	0.944444
111	1	0.979167	0.984615	0.961649	0.944444	0.971429
112	1	0.979167	0.984615	0.961649	0.944444	0.971429
113	1	0.979167	0.984615	0.961649	0.944444	0.971429
114	1	0.979167	0.984615	0.961649	0.944444	0.971429
115	1	0.979167	0.984615	0.961649	0.944444	0.971429
116	1	0.979167	0.984615	0.961649	0.944444	0.971429
117	1	0.979167	0.984615	0.961649	0.944444	0.971429
118	1	0.979167	0.984615	0.961649	0.944444	0.971429
119	1	0.979167	0.984615	0.961649	0.944444	0.971429
120	1	0.979167	0.984615	0.961649	0.944444	0.971429
121	1	0.979167	0.984615	0.961649	0.944444	0.971429
122	1	0.979167	0.984615	0.961649	0.944444	0.971429
123	1	0.979167	0.984615	0.961649	0.944444	0.971429
124	1	0.979167	0.984615	0.961649	0.944444	0.971429
125	1	0.979167	0.984615	0.961649	0.944444	0.971429
126	1	0.979167	0.984615	0.961649	0.944444	0.971429
127	1	0.979167	0.984615	0.961649	0.944444	0.971429
128	1	0.979167	0.984615	0.961649	0.944444	0.971429
129	1	0.979167	0.984615	0.961649	0.944444	0.971429
130	1	0.979167	0.984615	0.961649	0.944444	0.971429
131	1	0.979167	0.984615	0.961649	0.944444	0.971429
132	1	0.979167	0.984615	0.961649	0.944444	0.971429
